# Supplementary material for: Uncovering minimal pathways in melanoma initiation
Source: Nat Commun. 2025 Jun 26;16:5369. doi: 10.1038/s41467-025-60742-0 (PMC12202705; doi:10.1038/s41467-025-60742-0)
Supplement: Supplementary file 4 — Supplementary Data 1-27 [file 41467_2025_60742_MOESM4_ESM.xlsx]

## Sheet: Supplementary Data 1
Supplementary Data 1
Albino BrafCA/+ Tumor #1 (estimated tumor fraction: 19%): annotation of all single nucleotide variants, identified by Mutect2 and annotated by ANNOVAR (Fig 1D)
variant_function: classification of the variant location
gene: nearby gene(s) and distance
chr / start / end: coordinates of variants
reference: The reference allele (the nucleotide present in the reference genome at that position)
alternative: The alternative allele (the new or mutated base observed)
coverage: The total number of sequencing reads covering the variant position
counts: The number of reads that support the alternative allele (the mutation)
variant_frequency: Calculated as counts / coverage. Shows the proportion of reads that contain the mutation.
variant_function	gene	chr	start	end	reference	alternative	coverage	counts	variant frequency
intergenic	Tmem38b(dist=533031),Zfp462(dist=552896)	chr4	54395049	54395049	A	G	76	46	0.61
intergenic	Capza3(dist=30473),Plekha5(dist=350789)	chr6	140073310	140073310	C	T	23	14	0.61
intergenic	Cntn6(dist=100553),Gm19757(dist=517308)	chr6	104963958	104963958	-	AA	43	26	0.6
intergenic	Scimp(dist=7320),Rabep1(dist=24880)	chr11	70819881	70819881	T	C	59	34	0.58
ncRNA_intronic	Gm38415	chr8	71196903	71196903	C	A	26	15	0.58
intergenic	NONE(dist=NONE),2610316D01Rik(dist=1369199)	chr3	43911240	43911240	C	T	79	45	0.57
intronic	Zfp978	chr4	147140467	147140468	TA	AC	14	8	0.57
intronic	Nek10	chr14	14926515	14926515	T	C	63	35	0.56
intergenic	Platr27(dist=25753),Ctnnbl1(dist=114328)	chr2	157623073	157623073	C	A	9	5	0.56
intergenic	Sox5os3(dist=291304),Bcat1(dist=8699)	chr6	144985136	144985136	C	T	75	42	0.56
intergenic	Gm3985(dist=196851),Wrn(dist=87496)	chr8	33146877	33146877	A	G	40	21	0.53
intergenic	Srrm4(dist=380239),Suds3(dist=119622)	chr5	116972056	116972056	T	C	41	21	0.51
intergenic	Epha4(dist=156811),Pax3(dist=429368)	chr1	77671899	77671899	C	T	80	40	0.5
intergenic	2700089I24Rik(dist=313204),Rab11fip2(dist=30288)	chr19	59872595	59872596	AC	GA	8	4	0.5
intergenic	Dnajc1(dist=91080),Commd3(dist=188525)	chr2	18483910	18483910	A	G	6	3	0.5
intronic	Lingo2	chr4	36340635	36340635	A	T	68	34	0.5
intergenic	Gm20756(dist=273434),Grm8(dist=1024460)	chr6	26250661	26250661	C	T	10	5	0.5
intergenic	Fbxo8(dist=402509),Hand2os1(dist=307813)	chr8	56996448	56996448	G	A	8	4	0.5
intergenic	Btbd35f14(dist=196135),Btbd35f6(dist=56191)	chrX	33898484	33898484	G	A	6	3	0.5
intronic	Tdrd5	chr1	156292718	156292718	G	A	70	34	0.49
intronic	Tdrd5	chr1	156292721	156292721	C	T	72	35	0.49
intronic	Synpr	chr14	13568769	13568769	C	T	51	25	0.49
ncRNA_intronic	Zim3	chr7	6976148	6976148	G	A	53	26	0.49
intronic	Stard9	chr2	120678472	120678472	G	A	48	23	0.48
intergenic	NONE(dist=NONE),2610316D01Rik(dist=1192467)	chr3	44087972	44087972	A	T	60	29	0.48
ncRNA_exonic	Gm46840	chr4	3258463	3258463	T	C	25	12	0.48
intergenic	Gm12022(dist=149936),Meis1(dist=237226)	chr11	18643202	18643202	T	C	64	30	0.47
intronic	Synpr	chr14	13355413	13355413	A	T	34	16	0.47
intronic	Mmrn2	chr14	34389154	34389154	C	G	74	35	0.47
intergenic	Klf12(dist=476067),Prr30(dist=571827)	chr14	100625863	100625863	T	C	76	36	0.47
intergenic	Ankrd50(dist=94858),Fat4(dist=307232)	chr3	38579708	38579708	G	T	83	39	0.47
intergenic	Sec61b(dist=457458),Nr4a3(dist=104614)	chr4	47940691	47940691	C	T	68	32	0.47
intergenic	Gm3985(dist=57215),Wrn(dist=227132)	chr8	33007241	33007241	C	A	49	23	0.47
intergenic	Olfr821(dist=14494),Olfr822(dist=25358)	chr10	130049054	130049054	G	A	13	6	0.46
intronic	Pik3c2g	chr6	139831388	139831388	A	G	69	32	0.46
intergenic	Nek10(dist=296459),Lrrc3b(dist=54364)	chr14	15303152	15303152	C	T	11	5	0.45
intronic	Grin3a	chr4	49804161	49804161	T	C	65	29	0.45
intergenic	NONE(dist=NONE),Pcdh9(dist=555114)	chr14	92458586	92458586	G	A	9	4	0.44
intronic	Lingo2	chr4	36274697	36274697	C	A	18	8	0.44
intergenic	Vmn1r16(dist=19797),Vmn1r17(dist=17035)	chr6	57343432	57343432	T	G	50	22	0.44
intronic	Ptprn2	chr12	116665536	116665536	A	G	28	12	0.43
intergenic	Pcdh17(dist=1014222),4930529K09Rik(dist=694688)	chr14	85551282	85551282	A	T	63	27	0.43
intronic	Pcdh9	chr14	93580581	93580581	A	G	37	16	0.43
intergenic	Npcd(dist=22864),D730005E14Rik(dist=32335)	chr15	79857197	79857197	T	C	53	23	0.43
ncRNA_intronic	Gm12381	chr4	38666170	38666170	A	G	53	23	0.43
intergenic	Auts2(dist=1410979),Gm15627(dist=144213)	chr5	133954199	133954199	C	T	7	3	0.43
intergenic	Bpgm(dist=59181),Cald1(dist=34187)	chr6	34564317	34564317	C	A	60	26	0.43
intronic	Vmn2r41	chr7	8152926	8152926	T	G	7	3	0.43
intergenic	Lingo1(dist=5559),Odf3l1(dist=46790)	chr9	56801869	56801869	G	A	51	22	0.43
intergenic	Mir6379(dist=687411),Gm7977(dist=437819)	chr3	47588193	47588193	C	A	31	13	0.42
intergenic	Pde1c(dist=107476),Lsm5(dist=223953)	chr6	56477110	56477110	G	C	81	34	0.42
intergenic	Gm21119(dist=202128),6820431F20Rik(dist=2988)	chr8	20265298	20265298	C	T	24	10	0.42
intronic	Sgcz	chr8	37536552	37536552	C	T	60	25	0.42
intergenic	Gm5925(dist=116731),Btbd35f4(dist=166137)	chrX	4634274	4634274	G	A	19	8	0.42
ncRNA_intronic	Gm12130	chr11	38506919	38506919	C	T	59	24	0.41
intergenic	Dach1(dist=723448),Mzt1(dist=141331)	chr14	98893213	98893213	C	T	37	15	0.41
intergenic	Grin3a(dist=444310),Cylc2(dist=926599)	chr4	50290079	50290079	A	T	63	26	0.41
intergenic	Pde1c(dist=107478),Lsm5(dist=223951)	chr6	56477112	56477112	G	C	79	32	0.41
intergenic	Gm5088(dist=119938),4930474H20Rik(dist=107506)	chr14	90019385	90019385	T	A	15	6	0.4
intergenic	Dach1(dist=723452),Mzt1(dist=141327)	chr14	98893217	98893217	C	T	35	14	0.4
intergenic	Gm14295(dist=23011),Gm14405(dist=21077)	chr2	176831715	176831715	A	G	15	6	0.4
intergenic	Tex10(dist=54644),Msantd3(dist=11839)	chr4	48528107	48528107	G	A	63	25	0.4
intergenic	Gm12130(dist=183838),4930553C11Rik(dist=603820)	chr11	38703883	38703883	C	G	74	29	0.39
intergenic	Gm14322(dist=48558),Gm14325(dist=7158)	chr2	177821833	177821833	A	T	38	15	0.39
intronic	Cacna1f	chrX	7625744	7625744	G	C	23	9	0.39
intronic	Ofcc1	chr13	40235235	40235235	G	C	45	17	0.38
intergenic	4930474N05Rik(dist=337184),Ccser2(dist=440897)	chr14	36434039	36434039	G	T	72	27	0.38
intronic	Pcdh9	chr14	93268044	93268044	G	A	47	18	0.38
downstream	Prr30(dist=80)	chr14	101197610	101197610	G	C	29	11	0.38
intergenic	Ctnna2(dist=193147),Reg3b(dist=198071)	chr6	78172814	78172814	A	G	50	19	0.38
intronic	Vmn2r42	chr7	8196132	8196132	A	G	16	6	0.38
intronic	Satl1	chrX	112387451	112387451	A	G	13	5	0.38
intergenic	Hmcn1(dist=71036),C730036E19Rik(dist=73563)	chr1	151064471	151064471	G	A	41	15	0.37
intronic	Prkn	chr17	11295582	11295582	C	A	19	7	0.37
ncRNA_intronic	Gm13974	chr2	115038730	115038730	T	C	41	15	0.37
intergenic	Gm14393(dist=107953),Gm14391(dist=9443)	chr2	175175722	175175722	G	T	46	17	0.37
intergenic	Gm20594(dist=180188),Lrrtm4(dist=20325)	chr6	79998552	79998552	A	T	57	21	0.37
intergenic	Klra1(dist=169069),Gm6600(dist=171777)	chr6	130555943	130555943	C	A	62	23	0.37
intergenic	Vmn2r38(dist=1106),Vmn2r37(dist=106678)	chr7	9098871	9098871	G	T	19	7	0.37
intergenic	2810404M03Rik(dist=687311),Triml1(dist=396294)	chr8	42733513	42733513	C	T	49	18	0.37
intronic	Rbms3	chr9	116971313	116971313	-	AC	27	10	0.37
intergenic	Cdc73(dist=8705),Glrx2(dist=27751)	chr1	143711598	143711598	C	T	11	4	0.36
intronic	Rarb	chr14	16490698	16490698	G	A	28	10	0.36
intergenic	Olfr1308(dist=11009),Olfr1309(dist=11054)	chr2	111972080	111972080	A	T	14	5	0.36
intronic	Rad51	chr2	119115808	119115808	T	G	66	24	0.36
intergenic	Rragc(dist=106753),1700021L23Rik(dist=259085)	chr4	124043750	124043750	C	G	44	16	0.36
intergenic	Eva1a(dist=10393),Tacr1(dist=298983)	chr6	82103492	82103492	G	A	22	8	0.36
intergenic	Vmn2r38(dist=29743),Vmn2r37(dist=78041)	chr7	9127508	9127508	T	C	22	8	0.36
intronic	Vmn2r50	chr7	10048734	10048734	C	T	14	5	0.36
intergenic	Cldn34d(dist=237476),Tbl1x(dist=670827)	chrX	76840400	76840400	C	T	11	4	0.36
intergenic	NONE(dist=NONE),4932411N23Rik(dist=45156)	chrX	126767306	126767306	T	A	11	4	0.36
intergenic	Cnksr2(dist=416486),Rps6ka3(dist=796016)	chrX	158459766	158459766	T	C	11	4	0.36
intergenic	Gtpbp4(dist=15927),Larp4b(dist=81942)	chr13	9011939	9011939	G	A	34	12	0.35
intergenic	Epha7(dist=96834),Gm11917(dist=3742)	chr4	29064337	29064337	T	C	69	24	0.35
intergenic	Aldob(dist=13221),Pgap4(dist=21739)	chr4	49562767	49562767	G	A	17	6	0.35
intronic	Itpr1	chr6	108344768	108344768	C	A	46	16	0.35
intergenic	Gm21119(dist=202132),6820431F20Rik(dist=2984)	chr8	20265302	20265302	C	T	23	8	0.35
intergenic	Frg1(dist=75557),2810404M03Rik(dist=334592)	chr8	41492675	41492675	A	G	48	17	0.35
intergenic	Ccr5(dist=136131),2010315B03Rik(dist=28490)	chr9	124263314	124263314	G	A	48	17	0.35
intergenic	Vmn2r121(dist=988510),4932411N23Rik(dist=1688042)	chrX	125124420	125124420	T	C	23	8	0.35
intergenic	Mir6348(dist=24773),Mir6354(dist=503439)	chr1	168515535	168515535	A	G	61	21	0.34
intronic	Sgcd	chr11	47015721	47015721	G	A	32	11	0.34
intergenic	Gm5622(dist=36629),Gm5800(dist=12062)	chr14	51699582	51699582	A	T	35	12	0.34
intergenic	Dach1(dist=168488),Mzt1(dist=696291)	chr14	98338253	98338253	C	T	53	18	0.34
intronic	Dclk1	chr3	55277803	55277803	G	A	71	24	0.34
intronic	Rngtt	chr4	33422563	33422563	A	G	65	22	0.34
intronic	Rimkla	chr4	119470434	119470434	A	C	47	16	0.34
intergenic	Gm31747(dist=1959114),Ctnna2(dist=1313850)	chr6	75567787	75567787	G	T	56	19	0.34
intronic	Atp11c	chrX	60240725	60240725	T	G	38	13	0.34
intergenic	Aff3(dist=106328),Lonrf2(dist=60097)	chr1	38733572	38733572	G	A	36	12	0.33
intergenic	A530040E14Rik(dist=32889),Gm38510(dist=8274)	chr1	85146927	85146927	C	T	9	3	0.33
intergenic	4933406G16Rik(dist=490157),Spred2(dist=358545)	chr11	19565897	19565897	C	T	49	16	0.33
intergenic	Immp2l(dist=871896),Gm33340(dist=139557)	chr12	42827484	42827484	C	T	9	3	0.33
intergenic	Gm30214(dist=367611),Dad1(dist=828408)	chr14	53407077	53407077	T	C	18	6	0.33
intergenic	Slitrk5(dist=1920762),4930524C18Rik(dist=1228059)	chr14	113603906	113603906	A	G	27	9	0.33
intergenic	4930430F21Rik(dist=29739),Dap(dist=151315)	chr15	31073070	31073070	G	C	6	2	0.33
intergenic	Arc(dist=5573),Jrk(dist=24269)	chr15	74678143	74678143	T	C	40	13	0.33
intergenic	Olfr1308(dist=11675),Olfr1309(dist=10388)	chr2	111972746	111972746	C	T	18	6	0.33
intergenic	Gm14616(dist=129952),Gm14444(dist=19573)	chr2	174997156	174997156	C	T	12	4	0.33
ncRNA_intronic	Gm6639	chr3	35611677	35611677	G	A	9	3	0.33
intronic	Sgsm1	chr5	113259982	113259982	C	T	18	6	0.33
intronic	Cntnap2	chr6	45873321	45873321	C	A	46	15	0.33
intergenic	Gm31747(dist=1954331),Ctnna2(dist=1318633)	chr6	75563004	75563004	G	A	36	12	0.33
intronic	Klra17	chr6	129870883	129870883	A	C	104	34	0.33
intergenic	Vmn2r31(dist=38752),Vmn2r32(dist=25590)	chr7	7438379	7438379	G	T	27	9	0.33
intergenic	Vmn2r42(dist=27242),Vmn2r43(dist=16789)	chr7	8227562	8227562	G	C	24	8	0.33
intergenic	Vmn2r44(dist=69890),Vmn2r45(dist=18341)	chr7	8453128	8453128	G	T	21	7	0.33
intergenic	Gm6213(dist=162039),Msr1(dist=51393)	chr8	39530307	39530307	A	G	54	18	0.33
intergenic	Tent5a(dist=190197),Ibtk(dist=170013)	chr9	85517347	85517347	C	G	60	20	0.33
intergenic	Btbd35f1(dist=31104),Gm21637(dist=57558)	chrX	32593113	32593113	A	G	15	5	0.33
intergenic	NONE(dist=NONE),1700020D14Rik(dist=68860)	chrY	137290	137290	C	T	6	2	0.33
intergenic	Gm20819(dist=693376),Gm21838(dist=57211)	chrY	89271440	89271440	A	G	9	3	0.33
intronic	Adgrb1	chr15	74539956	74539956	A	G	82	26	0.32
intergenic	Tdpoz5(dist=61801),Tdpoz9(dist=24866)	chr3	94023115	94023115	A	G	28	9	0.32
intergenic	Lao1(dist=68569),Gm12866(dist=17311)	chr4	119037479	119037479	T	C	57	18	0.32
intergenic	Tpk1(dist=243784),Gm35216(dist=170426)	chr6	43910062	43910062	T	G	22	7	0.32
intergenic	Mmrn1(dist=182397),A730020E08Rik(dist=3829)	chr6	61171775	61171775	G	A	31	10	0.32
intergenic	Dhx34(dist=3941),C5ar2(dist=8614)	chr7	16225973	16225973	G	A	88	28	0.32
intergenic	Gm22109(dist=74072),Rhou(dist=13770)	chr8	123640159	123640159	A	C	99	32	0.32
intergenic	Tent5a(dist=190192),Ibtk(dist=170017)	chr9	85517342	85517343	AG	CA	57	18	0.32
intergenic	4933406G16Rik(dist=490150),Spred2(dist=358552)	chr11	19565890	19565890	A	G	52	16	0.31
intergenic	4930597G03Rik(dist=62389),Vmn2r88(dist=3123)	chr14	51407878	51407878	C	T	59	18	0.31
intergenic	2700089I24Rik(dist=313198),Rab11fip2(dist=30295)	chr19	59872589	59872589	A	-	13	4	0.31
intergenic	Rab11fip2(dist=17289),E330013P04Rik(dist=183732)	chr19	59960943	59960943	C	T	58	18	0.31
intergenic	Cacul1(dist=73357),Nanos1(dist=101607)	chr19	60654380	60654380	-	TATGTATATGTG	36	11	0.31
intergenic	Ndst3(dist=5599),Tram1l1(dist=642961)	chr3	123678076	123678076	C	T	16	5	0.31
intergenic	Ccser1(dist=824785),Grid2(dist=48358)	chr6	63207648	63207648	A	G	13	4	0.31
intergenic	Ctnna2(dist=376642),Reg3b(dist=14576)	chr6	78356309	78356309	T	C	13	4	0.31
intergenic	Gm1965(dist=37030),Gm839(dist=27797)	chr6	89184400	89184400	C	A	13	4	0.31
intronic	Vmn2r34	chr7	7682845	7682845	C	A	13	4	0.31
intergenic	Obox7(dist=73147),Obox2(dist=649708)	chr7	14739143	14739143	G	A	26	8	0.31
exonic	Flna	chrX	74225159	74225167	TCCTGGCAA	-	36	11	0.31
intergenic	Vmn2r121(dist=988474),4932411N23Rik(dist=1688078)	chrX	125124384	125124384	C	A	26	8	0.31
intronic	Sntg1	chr1	8520344	8520344	C	G	27	8	0.3
intergenic	Mir365-2(dist=37899),Utp6(dist=169546)	chr11	79764410	79764410	T	C	44	13	0.3
intergenic	4930597G03Rik(dist=62391),Vmn2r88(dist=3121)	chr14	51407880	51407880	G	T	60	18	0.3
intergenic	Pcdh17(dist=341642),4930529K09Rik(dist=1367268)	chr14	84878702	84878702	C	G	40	12	0.3
intergenic	Gm32815(dist=66772),Diaph3(dist=288667)	chr14	86366690	86366690	T	C	37	11	0.3
intergenic	Obi1(dist=66455),D130009I18Rik(dist=50023)	chr14	104589121	104589121	C	T	10	3	0.3
intergenic	1700012I11Rik(dist=354819),Zfat(dist=351825)	chr15	67731913	67731913	T	G	20	6	0.3
downstream	Gm14393(dist=485)	chr2	175061063	175061064	CT	-	37	11	0.3
intergenic	Vmn1r12(dist=14126),Vmn1r13(dist=35889)	chr6	57173969	57173969	-	T	23	7	0.3
intergenic	Ppp4r2(dist=59558),Pdzrn3(dist=221332)	chr6	100928275	100928275	T	C	47	14	0.3
intergenic	Gm5885(dist=228943),Gm5886(dist=2293)	chr6	133761705	133761705	A	G	37	11	0.3
intergenic	Vmn2r42(dist=27516),Vmn2r43(dist=16515)	chr7	8227836	8227836	G	A	10	3	0.3
intergenic	Vmn2r37(dist=123235),Vmn2r46(dist=138677)	chr7	9346888	9346888	G	T	23	7	0.3
intronic	Sgcz	chr8	38216277	38216277	T	C	40	12	0.3
intronic	Plac1	chrX	53190111	53190111	T	A	30	9	0.3
intergenic	Dach2(dist=218002),Klhl4(dist=419945)	chrX	114054388	114054388	T	C	23	7	0.3
intergenic	Gm21064(dist=590126),NONE(dist=NONE)	chrY	4971850	4971850	T	A	20	6	0.3
intronic	Synpr	chr14	13536765	13536765	T	C	38	11	0.29
intronic	Synpr	chr14	13597733	13597733	C	T	69	20	0.29
intronic	Rarb	chr14	16490714	16490714	A	G	24	7	0.29
intergenic	Krtap11-1(dist=65040),Tiam1(dist=150888)	chr16	89636223	89636223	A	G	21	6	0.29
intergenic	Gm7977(dist=434056),1700018B24Rik(dist=144917)	chr3	48460815	48460815	T	C	14	4	0.29
intergenic	1700018B24Rik(dist=824599),Pcdh18(dist=309594)	chr3	49433702	49433702	A	C	55	16	0.29
intergenic	Pdgfc(dist=131699),A830029E22Rik(dist=456285)	chr3	81345739	81345740	CG	GC	14	4	0.29
intergenic	1700025O08Rik(dist=1369050),Mms22l(dist=188966)	chr4	24307485	24307485	C	G	17	5	0.29
intronic	Ror1	chr4	100323703	100323703	T	G	55	16	0.29
intronic	Rbm47	chr5	66144260	66144260	A	T	48	14	0.29
intergenic	Pde1c(dist=34639),Lsm5(dist=296790)	chr6	56404273	56404273	A	G	38	11	0.29
intronic	Vmn2r45	chr7	8477513	8477513	T	C	21	6	0.29
intergenic	Obox7(dist=183831),Obox2(dist=539024)	chr7	14849827	14849827	G	C	45	13	0.29
intergenic	Gm22109(dist=74080),Rhou(dist=13762)	chr8	123640167	123640167	C	T	99	29	0.29
intergenic	Gm20745(dist=395617),4930502A04Rik(dist=49571)	chr9	68421331	68421331	T	C	34	10	0.29
upstream	Gm2396(dist=154)	chr9	88937496	88937496	A	C	28	8	0.29
intergenic	Gm2030(dist=52936),Slx(dist=159677)	chrX	26362980	26362980	G	A	7	2	0.29
intergenic	Gm2030(dist=52940),Slx(dist=159673)	chrX	26362984	26362984	G	A	7	2	0.29
intergenic	Gm2030(dist=147900),Slx(dist=64713)	chrX	26457944	26457944	C	A	14	4	0.29
intergenic	Btbd35f2(dist=164897),Btbd35f2(dist=114816)	chrX	32445239	32445239	G	A	7	2	0.29
intergenic	Gm21292(dist=553707),Gm20822(dist=1510900)	chrY	9686262	9686262	T	G	35	10	0.29
intronic	Vwc2	chr11	11147650	11147650	T	C	18	5	0.28
intergenic	Ube2e1(dist=69006),Ube2e2(dist=172716)	chr14	18400850	18400850	A	T	36	10	0.28
intergenic	NONE(dist=NONE),Gm32455(dist=392582)	chr14	83653849	83653849	T	G	68	19	0.28
intergenic	Fibin(dist=207610),Slc5a12(dist=26696)	chr2	110570603	110570603	T	C	18	5	0.28
intergenic	Il21(dist=24404),Cetn4(dist=51587)	chr3	37257040	37257040	C	T	47	13	0.28
intronic	Gckr	chr5	31314429	31314429	C	A	58	16	0.28
intergenic	Reg3g(dist=47936),Gm20362(dist=515232)	chr6	78516810	78516810	C	T	64	18	0.28
intergenic	Vmn2r50(dist=26946),Vmn2r51(dist=7074)	chr7	10080124	10080124	A	T	32	9	0.28
intergenic	Zscan4d(dist=126503),Zscan4f(dist=105264)	chr7	11292651	11292651	A	C	32	9	0.28
intergenic	Mfap3l(dist=127565),Hpf1(dist=86124)	chr8	60804296	60804304	AAAAAAAAA	-	46	13	0.28
ncRNA_intronic	4933407K13Rik	chrX	75750530	75750530	G	A	25	7	0.28
intergenic	4930590L20Rik(dist=248072),NONE(dist=NONE)	chr1	140904474	140904474	G	A	11	3	0.27
intergenic	Etaa1os(dist=10243),Gm12018(dist=126162)	chr11	17969824	17969824	G	C	33	9	0.27
intergenic	Ercc6l2(dist=125856),Hsd17b3(dist=32117)	chr13	64026157	64026157	G	C	33	9	0.27
intergenic	Gm3411(dist=4640),NONE(dist=NONE)	chr14	6291890	6291890	G	T	26	7	0.27
intergenic	4930596D02Rik(dist=210908),4930474N05Rik(dist=72079)	chr14	36022886	36022886	G	A	26	7	0.27
intronic	Rgcc	chr14	79299833	79299833	C	T	11	3	0.27
intergenic	NONE(dist=NONE),Gm32455(dist=392573)	chr14	83653858	83653858	G	A	64	17	0.27
ncRNA_intronic	4930474H20Rik	chr14	90178092	90178092	A	G	48	13	0.27
intergenic	Olfr1318(dist=7520),Lpcat4(dist=75314)	chr2	112164527	112164527	A	C	30	8	0.27
intronic	Cfap61	chr2	146002968	146002968	C	T	11	3	0.27
intergenic	Gm14410(dist=158355),Zfp970(dist=99891)	chr2	177364851	177364851	C	G	26	7	0.27
intergenic	Gm14322(dist=48544),Gm14325(dist=7172)	chr2	177821819	177821819	G	A	55	15	0.27
intergenic	Gm12374(dist=975238),Gm12381(dist=263914)	chr4	38307753	38307753	A	T	30	8	0.27
intronic	Zfp978	chr4	147175025	147175025	C	T	22	6	0.27
intergenic	Glt1d1(dist=61843),Tmem132d(dist=14128)	chr5	127769363	127769363	C	T	11	3	0.27
intergenic	Adcyap1r1(dist=44582),Neurod6(dist=131782)	chr6	55546037	55546037	A	C	49	13	0.27
intergenic	Hrh1(dist=13332),Atg7(dist=146497)	chr6	114496630	114496630	G	T	26	7	0.27
intergenic	Tas2r103(dist=15601),Tas2r140(dist=2153)	chr6	133052702	133052702	G	A	49	13	0.27
intergenic	Vmn2r32(dist=20704),Vmn2r33(dist=50290)	chr7	7500677	7500677	A	G	15	4	0.27
intergenic	Gm20482(dist=15546),Vmn2r41(dist=29163)	chr7	8108742	8108742	A	G	15	4	0.27
intergenic	Vmn2r44(dist=70221),Vmn2r45(dist=18010)	chr7	8453459	8453459	A	G	22	6	0.27
intergenic	Vmn2r49(dist=37254),Vmn2r50(dist=7842)	chr7	10029393	10029393	A	G	15	4	0.27
intergenic	Obox7(dist=149805),Obox2(dist=573050)	chr7	14815801	14815801	G	A	15	4	0.27
intergenic	1700010N08Rik(dist=19502),Gm5114(dist=527260)	chr7	38880034	38880034	G	A	11	3	0.27
intergenic	Pcdh11x(dist=883614),Nap1l3(dist=600329)	chrX	121794232	121794232	G	A	22	6	0.27
intergenic	F13b(dist=5939),Cfhr1(dist=17369)	chr1	139529695	139529695	A	G	43	11	0.26
intronic	Vwc2	chr11	11147667	11147667	A	G	23	6	0.26
intergenic	Olfr463(dist=18293),Olfr464(dist=1705)	chr11	87912215	87912215	A	C	34	9	0.26
intergenic	Pik3r1(dist=193933),Cd180(dist=731397)	chr13	101962150	101962150	G	A	19	5	0.26
intronic	Synpr	chr14	13536773	13536773	C	G	38	10	0.26
intergenic	Ddhd1(dist=67682),Ubb-ps(dist=358202)	chr14	45725825	45725825	A	G	42	11	0.26
intergenic	Gm30214(dist=311195),Dad1(dist=884824)	chr14	53350661	53350661	T	C	19	5	0.26
intergenic	Tdrd3(dist=366766),Pcdh20(dist=552473)	chr14	87912274	87912274	C	A	31	8	0.26
intergenic	4930474H20Rik(dist=205361),NONE(dist=NONE)	chr14	90475121	90475121	A	G	27	7	0.26
intronic	Prkn	chr17	11295618	11295618	C	T	27	7	0.26
intergenic	Dmac1(dist=226743),Ptprd(dist=436202)	chr4	75505035	75505035	T	A	23	6	0.26
intronic	Vmn2r32	chr7	7469900	7469900	C	T	19	5	0.26
intergenic	Zscan4d(dist=37253),Zscan4f(dist=194514)	chr7	11203401	11203401	G	C	19	5	0.26
intergenic	4930453H23Rik(dist=56669),Gm6938(dist=33876)	chrX	21278334	21278334	T	C	43	11	0.26
intergenic	4930453H23Rik(dist=56671),Gm6938(dist=33874)	chrX	21278336	21278336	C	T	43	11	0.26
intergenic	Btbd35f1(dist=16063),Gm21637(dist=72599)	chrX	32578072	32578072	G	A	19	5	0.26
intergenic	Gm21292(dist=605505),Gm20822(dist=1459099)	chrY	9738060	9738063	CACA	-	27	7	0.26
intergenic	Nr5a2(dist=432408),Mir181a-1(dist=573599)	chr1	137392856	137392856	T	C	79	20	0.25
ncRNA_intronic	4930534H03Rik	chr10	91217688	91217688	C	G	16	4	0.25
intronic	Grb7	chr11	98448520	98448520	T	A	12	3	0.25
intergenic	Agmo(dist=91590),Dgkb(dist=206652)	chr12	37673522	37673522	G	C	8	2	0.25
intergenic	Eef1e1(dist=126929),Slc35b3(dist=146175)	chr13	38785957	38785957	C	G	24	6	0.25
intergenic	Pik3r1(dist=338816),Cd180(dist=586514)	chr13	102107033	102107033	A	T	40	10	0.25
intronic	Mast4	chr13	103129112	103129112	G	C	32	8	0.25
intergenic	Hcn1(dist=341335),Mrps30(dist=57747)	chr13	118322363	118322363	G	A	12	3	0.25
intronic	Synpr	chr14	13600073	13600073	C	T	53	13	0.25
intergenic	Ube2e2(dist=414126),Gm2237(dist=255408)	chr14	19308393	19308393	T	A	8	2	0.25
intergenic	Ear4(dist=26372),Rnase2a(dist=24734)	chr14	51230528	51230528	C	T	32	8	0.25
intergenic	Scaf11(dist=91036),Slc38a1(dist=19539)	chr15	96551879	96551879	A	G	32	8	0.25
intergenic	Alk(dist=214904),Ypel5(dist=17417)	chr17	72819211	72819211	G	T	48	12	0.25
intergenic	Gm4710(dist=907608),Gm32282(dist=1402603)	chr17	76796647	76796647	C	G	83	21	0.25
intergenic	Bmf(dist=16990),Bub1b(dist=31535)	chr2	118566676	118566676	A	C	28	7	0.25
intergenic	Sqor(dist=265216),Sema6d(dist=1015202)	chr2	123074767	123074767	G	A	12	3	0.25
intergenic	Pcdh18(dist=32934),Slc7a11(dist=574685)	chr3	49790250	49790251	CT	TG	16	4	0.25
intergenic	Clca2(dist=13440),Odf2l(dist=6043)	chr3	145112546	145112546	A	G	16	4	0.25
intronic	St6galnac3	chr3	153524529	153524529	A	C	28	7	0.25
intergenic	1700025O08Rik(dist=1151743),Mms22l(dist=406273)	chr4	24090178	24090178	A	G	16	4	0.25
intergenic	C9orf72(dist=429671),Lingo2(dist=51141)	chr4	35655507	35655507	T	C	32	8	0.25
intronic	Alms1	chr6	85695861	85695861	G	A	28	7	0.25
intronic	Tafa4	chr6	96883283	96883283	T	G	32	8	0.25
ncRNA_intronic	Gm15987	chr6	128959593	128959593	G	T	32	8	0.25
intronic	Vmn2r29	chr7	7236335	7236335	T	C	24	6	0.25
intronic	Vmn2r37	chr7	9220717	9220717	C	T	16	4	0.25
intergenic	1700010N08Rik(dist=19512),Gm5114(dist=527250)	chr7	38880044	38880044	G	T	12	3	0.25
intergenic	Frg1(dist=389146),2810404M03Rik(dist=21003)	chr8	41806264	41806264	T	C	61	15	0.25
intergenic	Gm4297(dist=62886),Gm5935(dist=116971)	chrX	24636191	24636191	A	G	12	3	0.25
intronic	Cpxcr1	chrX	116463369	116463369	G	A	16	4	0.25
intergenic	Cpxcr1(dist=68161),H2ab2(dist=134234)	chrX	116546944	116546944	G	A	24	6	0.25
intergenic	H2ab2(dist=44589),H2ab1(dist=288643)	chrX	116726114	116726114	A	G	20	5	0.25
intergenic	4921511C20Rik(dist=189130),Cldn34c4(dist=136148)	chrX	127585028	127585028	T	C	8	2	0.25
intronic	Rgs5	chr1	169668125	169668125	T	A	58	14	0.24
intergenic	Etaa1os(dist=10263),Gm12018(dist=126142)	chr11	17969844	17969844	T	A	38	9	0.24
intergenic	Zfp735(dist=51701),Olfr389(dist=10878)	chr11	73765509	73765509	-	T	75	18	0.24
intergenic	Olfr1507(dist=325106),Gm30214(dist=211614)	chr14	52820801	52820801	C	T	17	4	0.24
intergenic	Spertl(dist=29550),Klhl1(dist=192937)	chr14	95912328	95912328	A	G	29	7	0.24
intergenic	Slitrk5(dist=1475207),4930524C18Rik(dist=1673614)	chr14	113158351	113158351	A	T	33	8	0.24
intergenic	Oxct1(dist=59927),Plcxd3(dist=160220)	chr15	4215271	4215271	T	C	29	7	0.24
intronic	Dctn4	chr18	60532588	60532588	C	T	17	4	0.24
intergenic	1700027H10Rik(dist=548951),Pabpc4l(dist=453937)	chr3	45988260	45988260	G	T	17	4	0.24
intergenic	Mir6379(dist=1023213),Gm7977(dist=102017)	chr3	47923995	47923995	A	C	45	11	0.24
intergenic	Rap2b(dist=212677),Arhgef26(dist=757397)	chr3	61581380	61581380	A	T	25	6	0.24
intergenic	Sis(dist=43304),Slitrk3(dist=36102)	chr3	73011167	73011167	G	C	21	5	0.24
ncRNA_intronic	Gm12873	chr4	122784240	122784240	C	G	17	4	0.24
intronic	Grik3	chr4	125506020	125506020	A	G	29	7	0.24
intergenic	Gm13238(dist=60951),Gm13034(dist=168581)	chr4	145898943	145898943	C	T	29	7	0.24
intergenic	Herc6(dist=5007),Pyurf(dist=14596)	chr6	57670143	57670143	C	T	34	8	0.24
intergenic	Hrh1(dist=36690),Atg7(dist=123139)	chr6	114519988	114519988	G	A	17	4	0.24
intergenic	Rerg(dist=50887),Ptpro(dist=30916)	chr6	137221383	137221383	A	C	17	4	0.24
intergenic	Arhgef9(dist=111240),Amer1(dist=142535)	chrX	95277779	95277779	C	T	17	4	0.24
intergenic	Gm7134(dist=388386),Pou3f4(dist=50837)	chrX	110763542	110763542	C	T	46	11	0.24
intergenic	Gm7429(dist=777733),Cpxcr1(dist=689826)	chrX	115759118	115759118	A	G	38	9	0.24
intergenic	Samt4(dist=58814),Samt2(dist=31732)	chrX	154543496	154543496	A	C	38	9	0.24
intergenic	4930590L20Rik(dist=1458785),Gm35244(dist=1202668)	chr1	142115187	142115187	G	A	43	10	0.23
intergenic	NONE(dist=NONE),Pla2g4a(dist=636392)	chr1	149193227	149193227	C	A	35	8	0.23
intergenic	Snord14d(dist=1426400),Grik2(dist=1422496)	chr10	47671170	47671184	AATAGCTTTATAAGG	-	13	3	0.23
intergenic	Gm30214(dist=400888),Dad1(dist=795131)	chr14	53440354	53440354	G	T	30	7	0.23
intergenic	Gm30214(dist=451696),Dad1(dist=744323)	chr14	53491162	53491162	G	A	39	9	0.23
intronic	Rgcc	chr14	79299836	79299836	T	C	13	3	0.23
intergenic	Gm32455(dist=141206),Gm32498(dist=116885)	chr14	84216496	84216496	G	T	13	3	0.23
ncRNA_intronic	4930474H20Rik	chr14	90178084	90178084	G	A	47	11	0.23
intergenic	4930474H20Rik(dist=6271),NONE(dist=NONE)	chr14	90276031	90276031	G	T	22	5	0.23
intronic	Cacna1i	chr15	80337834	80337834	C	T	48	11	0.23
downstream	Hes1(dist=967)	chr16	30068763	30068763	T	C	77	18	0.23
intergenic	Cndp2(dist=32509),Dipk1c(dist=1932)	chr18	84718211	84718212	CC	-	13	3	0.23
intergenic	Olfr1305(dist=32170),Olfr1306(dist=5967)	chr2	111906023	111906023	G	A	40	9	0.23
intergenic	Dok5(dist=549454),1700028P15Rik(dist=527619)	chr2	171429229	171429260	TCCCTCCCTCCCTCCCTCCCTCCCTCCCTCCC	-	43	10	0.23
intergenic	Gm14410(dist=158337),Zfp970(dist=99909)	chr2	177364833	177364833	T	G	31	7	0.23
intergenic	Rap2b(dist=212679),Arhgef26(dist=757395)	chr3	61581382	61581382	A	T	26	6	0.23
intergenic	1700025O08Rik(dist=1430188),Mms22l(dist=127828)	chr4	24368623	24368623	C	T	48	11	0.23
intergenic	C9orf72(dist=421427),Lingo2(dist=59385)	chr4	35647263	35647263	C	T	26	6	0.23
intergenic	Tmem38b(dist=176855),Zfp462(dist=909072)	chr4	54038873	54038873	C	T	22	5	0.23
intronic	Cntnap2	chr6	45940938	45940938	G	T	80	18	0.23
intergenic	Klrb1-ps1(dist=7768),Clec2d(dist=43401)	chr6	129137214	129137214	C	T	13	3	0.23
intronic	Vmn2r38	chr7	9084242	9084242	G	A	13	3	0.23
intergenic	Gm21119(dist=51092),6820431F20Rik(dist=154024)	chr8	20114262	20114262	C	G	13	3	0.23
intergenic	Gm2516(dist=1936391),1190028D05Rik(dist=4131)	chr8	52352480	52352480	G	T	57	13	0.23
intronic	Rspry1	chr8	94621293	94621293	G	A	13	3	0.23
intergenic	4933402E13Rik(dist=79659),4931400O07Rik(dist=74754)	chrX	62371737	62371737	A	G	40	9	0.23
intergenic	Mamld1(dist=37969),Mtm1(dist=18081)	chrX	71192686	71192686	A	G	30	7	0.23
intergenic	Pabpc5(dist=34493),Pcdh11x(dist=325669)	chrX	119964658	119964658	T	C	40	9	0.23
intergenic	Pcdh11x(dist=268555),Nap1l3(dist=1215388)	chrX	121179173	121179173	T	G	31	7	0.23
intronic	Vmn2r121	chrX	124130644	124130644	T	C	43	10	0.23
intronic	Il1rapl2	chrX	138354472	138354472	C	T	13	3	0.23
intergenic	Glra2(dist=543065),Gemin8(dist=299522)	chrX	165870932	165870932	G	A	13	3	0.23
intronic	Cfhr3	chr1	139588475	139588475	A	T	32	7	0.22
intergenic	1700025G04Rik(dist=94034),Tsen15(dist=186382)	chr1	152184354	152184354	G	T	36	8	0.22
intergenic	Gm4489(dist=159053),Avpr1a(dist=158888)	chr10	122289611	122289611	A	G	49	11	0.22
intergenic	Cobl(dist=1351192),4930554G24Rik(dist=255951)	chr11	13816152	13816152	T	G	18	4	0.22
intronic	Sgcd	chr11	47161697	47161697	A	G	18	4	0.22
intronic	Skap1	chr11	96539998	96539998	T	G	67	15	0.22
intergenic	Ptprg(dist=20474),3830406C13Rik(dist=21688)	chr14	12262515	12262515	A	T	50	11	0.22
intronic	Thrb	chr14	17779518	17779518	T	A	18	4	0.22
intergenic	Ube2e2(dist=414331),Gm2237(dist=255203)	chr14	19308598	19308598	C	T	18	4	0.22
intronic	Slc35f4	chr14	49470400	49470400	G	A	9	2	0.22
intergenic	NONE(dist=NONE),Pcdh9(dist=555111)	chr14	92458589	92458589	G	A	9	2	0.22
intergenic	NONE(dist=NONE),Slitrk1(dist=38460)	chr14	108871529	108871529	T	C	63	14	0.22
intergenic	Slitrk1(dist=541298),Slitrk6(dist=1293040)	chr14	109455537	109455538	CC	GT	36	8	0.22
intergenic	Cdh6(dist=1134796),NONE(dist=NONE)	chr15	14308471	14308471	C	T	49	11	0.22
intergenic	NONE(dist=NONE),Cdh9(dist=1445056)	chr15	15283859	15283859	G	A	37	8	0.22
intergenic	Scaf11(dist=91035),Slc38a1(dist=19540)	chr15	96551878	96551878	A	-	36	8	0.22
intergenic	Cadm2(dist=1241347),4930428D20Rik(dist=933884)	chr16	68862255	68862257	AAA	-	76	17	0.22
intergenic	Esp31(dist=128389),Esp24(dist=262653)	chr17	38774042	38774042	C	A	73	16	0.22
intergenic	Rorb(dist=466457),Gm3728(dist=428287)	chr19	19577653	19577653	G	T	82	18	0.22
intergenic	Olfr341(dist=32510),Olfr342(dist=14776)	chr2	36512638	36512638	C	T	27	6	0.22
intergenic	Gm13470(dist=246306),Gm13481(dist=1373009)	chr2	46689211	46689211	G	T	9	2	0.22
intronic	Matn4	chr2	164397811	164397811	T	A	27	6	0.22
intergenic	Gm14393(dist=52916),Gm14391(dist=64480)	chr2	175120685	175120685	C	G	9	2	0.22
intergenic	Gm5148(dist=166172),Gm20755(dist=8281)	chr3	37890532	37890532	A	G	23	5	0.22
intergenic	Pglyrp4(dist=251197),4930529C04Rik(dist=78948)	chr3	90992714	90992714	G	A	23	5	0.22
intronic	Tdpoz9	chr3	93941221	93941221	G	A	60	13	0.22
intergenic	4930505K14Rik(dist=37867),Katnal1(dist=50637)	chr5	148820947	148820947	T	G	41	9	0.22
intronic	Klra15,Klra22	chr6	130349480	130349480	A	G	58	13	0.22
intronic	Klra15,Klra22	chr6	130355221	130355221	C	T	54	12	0.22
intergenic	Klhl42(dist=51419),E330012B07Rik(dist=16044)	chr6	147164197	147164197	G	A	27	6	0.22
intergenic	Vmn2r38(dist=64106),Vmn2r37(dist=43678)	chr7	9161871	9161871	T	C	18	4	0.22
intergenic	Obox7(dist=180581),Obox2(dist=542274)	chr7	14846577	14846577	C	A	27	6	0.22
intergenic	Gm21119(dist=80426),6820431F20Rik(dist=124690)	chr8	20143596	20143596	A	C	27	6	0.22
downstream	Fam89a(dist=329)	chr8	124739928	124739928	-	CAAGAGCATTCTACACA	23	5	0.22
downstream	Fam89a(dist=327)	chr8	124739930	124739930	-	TTT	23	5	0.22
intergenic	Slc24a1(dist=4508),Ints14(dist=4701)	chr9	64956128	64956131	AAAA	-	65	14	0.22
intergenic	Btbd35f23(dist=194093),Btbd35f18(dist=168815)	chrX	3272916	3272916	A	G	23	5	0.22
intronic	Cacna1f	chrX	7625739	7625739	-	GCCCCCCCCCCCCCCCC	32	7	0.22
ncRNA_intronic	4933407K13Rik	chrX	75750214	75750214	T	G	9	2	0.22
intergenic	Zxda(dist=103099),Spin4(dist=121119)	chrX	94901388	94901388	T	G	23	5	0.22
intergenic	Tgif2lx2(dist=1043057),Pabpc5(dist=403402)	chrX	119523794	119523794	T	C	18	4	0.22
intronic	Sntg1	chr1	8637013	8637013	G	A	14	3	0.21
intergenic	Mir6341(dist=34946),Gm17644(dist=206511)	chr1	12461052	12461052	G	A	57	12	0.21
intergenic	A330049N07Rik(dist=695687),Pcdh15(dist=39475)	chr10	73782392	73782392	G	T	80	17	0.21
ncRNA_intronic	4930534H03Rik	chr10	91217710	91217710	T	C	19	4	0.21
intergenic	Cobl(dist=433293),4930554G24Rik(dist=1173849)	chr11	12898253	12898254	TT	CC	14	3	0.21
intergenic	Cobl(dist=1450541),4930554G24Rik(dist=156602)	chr11	13915501	13915501	G	T	72	15	0.21
intergenic	Gm12018(dist=97602),Gm12022(dist=266493)	chr11	18200987	18200987	G	A	39	8	0.21
intergenic	Efemp1(dist=202920),Pnpt1(dist=1081)	chr11	29129663	29129663	T	G	38	8	0.21
intergenic	Gm12159(dist=12770),F630206G17Rik(dist=678385)	chr11	45129698	45129698	T	C	47	10	0.21
intergenic	Rad51ap2(dist=263512),Tubb2a-ps2(dist=155756)	chr12	11726440	11726440	-	TCCCTCTCCCTC	61	13	0.21
intronic	Eml1	chr12	108525955	108525955	G	T	57	12	0.21
intergenic	AW209491(dist=496604),Gli3(dist=328917)	chr13	15134806	15134806	G	A	24	5	0.21
intergenic	Mir3961(dist=680744),Mef2c(dist=124957)	chr13	83379077	83379077	-	AAAAAAAAAAAAAAA	71	15	0.21
intronic	Thrb	chr14	17779521	17779521	G	T	14	3	0.21
intergenic	Ear4(dist=26360),Rnase2a(dist=24746)	chr14	51230516	51230516	C	G	33	7	0.21
intergenic	Diaph3(dist=204902),Tdrd3(dist=70457)	chr14	87346126	87346126	C	T	28	6	0.21
intergenic	Mettl7a3(dist=7438),Mettl7a2(dist=5593)	chr15	100347607	100347607	T	C	43	9	0.21
intergenic	Rbfox1(dist=587728),Tmem114(dist=409068)	chr16	8000208	8000208	G	A	33	7	0.21
intronic	Reep5	chr18	34349123	34349123	G	A	39	8	0.21
intergenic	Nup35(dist=178031),Zfp804a(dist=1215556)	chr2	80838102	80838102	C	T	19	4	0.21
intronic	Frmd5	chr2	121760039	121760039	-	CTCGCACACA	28	6	0.21
downstream	Gm14393(dist=494)	chr2	175061055	175061055	-	TT	48	10	0.21
intergenic	Gm14403(dist=76899),Gm14322(dist=170078)	chr2	177589210	177589210	G	C	14	3	0.21
intergenic	Tdpoz5(dist=47207),Tdpoz9(dist=39460)	chr3	94008521	94008521	T	C	19	4	0.21
intergenic	Faxc(dist=223480),Fbxl4(dist=132602)	chr4	22224941	22224941	G	T	111	23	0.21
intergenic	Tpk1(dist=291413),Gm35216(dist=122797)	chr6	43957691	43957691	A	G	24	5	0.21
intronic	Itprid1	chr6	55965010	55965010	T	A	71	15	0.21
intergenic	Eva1a(dist=68721),Tacr1(dist=240655)	chr6	82161820	82161820	T	C	28	6	0.21
intergenic	Edem1(dist=1360245),Grm7(dist=425911)	chr6	110219601	110219601	G	T	14	3	0.21
intronic	Ano2	chr6	126024992	126024992	C	G	19	4	0.21
intronic	Klra12,Klra15,Klra22	chr6	130175581	130175581	G	T	52	11	0.21
intergenic	Gm6600(dist=231268),Klra2(dist=240344)	chr6	130978891	130978891	A	G	38	8	0.21
intergenic	Vmn2r44(dist=21584),Vmn2r45(dist=66647)	chr7	8404822	8404822	G	T	78	16	0.21
intergenic	Vmn2r44(dist=70150),Vmn2r45(dist=18081)	chr7	8453388	8453388	G	A	24	5	0.21
intergenic	Zscan4f(dist=114148),Vmn1r72(dist=153133)	chr7	11516466	11516466	G	T	14	3	0.21
intergenic	Defa34(dist=4612),Defa-ps1(dist=23667)	chr8	21671345	21671345	T	-	19	4	0.21
intergenic	Mtmr7(dist=37001),Adam24(dist=3284)	chr8	40671793	40671793	-	AACT	39	8	0.21
intergenic	Btbd35f2(dist=46085),Btbd35f2(dist=233628)	chrX	32326427	32326427	C	A	28	6	0.21
intergenic	Fancb(dist=22183),Glra2(dist=109562)	chrX	165019455	165019455	T	C	24	5	0.21
intronic	Aox2	chr1	58320646	58320646	C	A	15	3	0.2
intronic	Kcnt2	chr1	140320491	140320491	C	T	64	13	0.2
intronic	Nmnat2	chr1	153082957	153082957	A	G	20	4	0.2
intronic	Rabgap1l	chr1	160639090	160639090	C	G	25	5	0.2
intergenic	Pom121l12(dist=129165),Vstm2a(dist=1528261)	chr11	14729481	14729481	A	C	51	10	0.2
intergenic	Rad51ap2(dist=130574),Tubb2a-ps2(dist=288694)	chr12	11593502	11593502	T	A	25	5	0.2
intergenic	Rapgef5(dist=36814),Cdca7l(dist=47310)	chr12	117796551	117796551	T	G	50	10	0.2
upstream	Naip5(dist=899)	chr13	100248235	100248235	T	C	49	10	0.2
intronic	Synpr	chr14	13317118	13317118	G	T	35	7	0.2
intergenic	Ubb-ps(dist=22535),Gm15217(dist=272032)	chr14	46107492	46107492	G	A	46	9	0.2
intergenic	Gm30214(dist=450437),Dad1(dist=745582)	chr14	53489903	53489903	C	T	30	6	0.2
intergenic	Pcdh9(dist=950613),Spertl(dist=1039962)	chr14	94841292	94841292	C	G	40	8	0.2
intergenic	Ghr(dist=129858),Fbxo4(dist=250354)	chr15	3713210	3713210	C	G	15	3	0.2
intergenic	Cdh10(dist=70988),Gm35496(dist=100142)	chr15	19085224	19085231	TTTTTTTC	-	56	11	0.2
intronic	Lsamp	chr16	40007502	40007502	T	G	76	15	0.2
intergenic	Fbxl17(dist=197217),Fer(dist=166184)	chr17	63697797	63697797	A	C	40	8	0.2
intergenic	Dnajc1(dist=91114),Commd3(dist=188491)	chr2	18483944	18483944	C	T	15	3	0.2
intronic	Ano3	chr2	110763966	110763966	A	G	15	3	0.2
ncRNA_intronic	Gm13974	chr2	115038737	115038737	C	T	46	9	0.2
intronic	Haus2	chr2	120614768	120614768	G	A	54	11	0.2
intergenic	Gm14410(dist=18339),Zfp970(dist=239907)	chr2	177224835	177224835	T	C	15	3	0.2
intronic	Fgf2	chr3	37392565	37392565	G	A	10	2	0.2
intergenic	Nbea(dist=187720),Tm4sf1(dist=914190)	chr3	56371421	56371421	C	T	46	9	0.2
intergenic	Tdpoz5(dist=15948),Spopfm2(dist=85820)	chr3	94088592	94088592	A	G	10	2	0.2
intergenic	Abcd3(dist=95943),Arhgap29(dist=41942)	chr3	121911245	121911287	CACGCAAATCTCTCTCTCTCTCTCTCTCTCTCTCTCTCTCTCT	-	20	4	0.2
intronic	Lingo2	chr4	36205289	36205289	A	G	20	4	0.2
intergenic	4933428C19Rik(dist=66109),Aptx(dist=90421)	chr4	40591657	40591657	C	T	25	5	0.2
intergenic	Gm12886(dist=33098),Gm12887(dist=157807)	chr4	121456197	121456197	T	C	25	5	0.2
intronic	Atp6v1e1	chr6	120816771	120816771	G	A	20	4	0.2
intronic	Klra12,Klra15,Klra22,Klra9	chr6	130190435	130190435	A	T	137	28	0.2
intergenic	Klra1(dist=270464),Gm6600(dist=70382)	chr6	130657338	130657338	C	T	83	17	0.2
intergenic	Gm6600(dist=130922),Klra2(dist=340690)	chr6	130878545	130878545	C	T	20	4	0.2
intergenic	Gm6600(dist=130930),Klra2(dist=340682)	chr6	130878553	130878553	G	A	20	4	0.2
intergenic	Gm6600(dist=233953),Klra2(dist=237659)	chr6	130981576	130981576	G	A	51	10	0.2
intergenic	Eif4a3l1(dist=49882),E330021D16Rik(dist=20454)	chr6	136379865	136379865	C	G	51	10	0.2
intergenic	Gm20482(dist=20709),Vmn2r41(dist=24000)	chr7	8113905	8113905	A	G	25	5	0.2
intronic	Vmn2r37	chr7	9218540	9218540	A	G	20	4	0.2
intergenic	Gm20482(dist=37910),Vmn2r48(dist=12592)	chr7	9915032	9915032	C	A	25	5	0.2
intergenic	Obox7(dist=341827),Obox2(dist=381028)	chr7	15007823	15007823	G	T	15	3	0.2
intronic	Lhpp	chr7	132665109	132665109	T	C	60	12	0.2
intergenic	Micu3(dist=29845),Zdhhc2(dist=7663)	chr8	40416152	40416152	-	GATGC	15	3	0.2
intergenic	Cntn5(dist=538096),4930568E12Rik(dist=1648396)	chr9	11442871	11442871	A	G	70	14	0.2
exonic	Gm10634	chr9	88776636	88776636	C	T	15	3	0.2
intergenic	Nlrp4g(dist=1493),4930526I15Rik(dist=64784)	chr9	124358467	124358467	T	G	45	9	0.2
intergenic	Gm10230(dist=423786),Btbd35f18(dist=69114)	chrX	31267255	31267255	A	G	15	3	0.2
intergenic	Prr32(dist=983443),4930515L19Rik(dist=191326)	chrX	46076233	46076233	C	T	41	8	0.2
ncRNA_intronic	4933407K13Rik	chrX	75750210	75750210	A	T	10	2	0.2
intergenic	Dach2(dist=317574),Klhl4(dist=320373)	chrX	114153960	114153960	C	T	30	6	0.2
intergenic	Gm7429(dist=627941),Cpxcr1(dist=839618)	chrX	115609326	115609326	T	A	30	6	0.2
intergenic	Pcdh11x(dist=162361),Nap1l3(dist=1321582)	chrX	121072979	121072979	C	T	35	7	0.2
intergenic	Gm382(dist=128572),4921511C20Rik(dist=201735)	chrX	127192558	127192558	C	T	15	3	0.2
intergenic	4921511C20Rik(dist=189124),Cldn34c4(dist=136154)	chrX	127585022	127585022	A	T	10	2	0.2
intronic	Xkr4	chr1	3269980	3269980	T	C	83	16	0.19
intronic	Adgrb3	chr1	25134888	25134888	G	-	67	13	0.19
intergenic	Cfhr2(dist=26692),Cfh(dist=200464)	chr1	139885391	139885391	A	T	36	7	0.19
intergenic	Lamc1(dist=63964),E330020D12Rik(dist=7436)	chr1	153396750	153396750	C	T	53	10	0.19
intergenic	Lamc1(dist=63974),E330020D12Rik(dist=7426)	chr1	153396760	153396760	C	T	53	10	0.19
intronic	Ush2a	chr1	188322645	188322645	G	A	27	5	0.19
intergenic	Kcnk2(dist=51407),Cenpf(dist=186934)	chr1	189453680	189453680	G	A	21	4	0.19
intergenic	Cobl(dist=1588188),4930554G24Rik(dist=18955)	chr11	14053148	14053148	G	A	43	8	0.19
intergenic	Spanxn4(dist=843215),Fscb(dist=939782)	chr12	63531551	63531551	C	G	85	16	0.19
intronic	Snrnp48	chr13	38209446	38209446	A	T	58	11	0.19
intergenic	Cadps(dist=261346),Gm5087(dist=72963)	chr14	13084425	13084425	G	T	64	12	0.19
exonic	Pnp2	chr14	50963153	50963153	C	G	21	4	0.19
intronic	Dgkh	chr14	78578179	78578179	C	T	48	9	0.19
intergenic	Gm32455(dist=141231),Gm32498(dist=116860)	chr14	84216521	84216521	T	G	16	3	0.19
intergenic	Pcdh17(dist=1025843),4930529K09Rik(dist=683067)	chr14	85562903	85562903	C	T	21	4	0.19
intergenic	Pcdh9(dist=1260157),Spertl(dist=730418)	chr14	95150836	95150836	G	C	16	3	0.19
intergenic	Spry2(dist=32971),Trim52(dist=176408)	chr14	105929790	105929790	T	C	21	4	0.19
intronic	Ctnnd2	chr15	30620679	30620679	G	A	36	7	0.19
intergenic	Mbl2(dist=51767),Ppp1r2-ps3(dist=247422)	chr19	30291454	30291454	G	C	16	3	0.19
intergenic	Olfr1066(dist=12443),Olfr228(dist=14087)	chr2	86468712	86468712	C	T	69	13	0.19
intergenic	Lrrc4c(dist=1169903),NONE(dist=NONE)	chr2	98801567	98801567	G	A	27	5	0.19
downstream	Adra1d(dist=408)	chr2	131544949	131544949	C	T	16	3	0.19
intronic	Ptprt	chr2	162403312	162403331	TATATATATGTATGTGTGTG	-	26	5	0.19
intronic	Pld1	chr3	28026768	28026769	AA	-	58	11	0.19
intergenic	Gm7977(dist=294687),1700018B24Rik(dist=284286)	chr3	48321446	48321446	T	C	31	6	0.19
intergenic	Snx7(dist=335780),Mir137(dist=229141)	chr3	118204716	118204716	A	C	69	13	0.19
intergenic	Faxc(dist=223486),Fbxl4(dist=132596)	chr4	22224947	22224947	G	T	103	20	0.19
downstream	Gm42262(dist=919)	chr4	22768836	22768836	C	A	21	4	0.19
intronic	Zfp978	chr4	147139281	147139281	T	C	16	3	0.19
intergenic	Ube4b(dist=10641),Rbp7(dist=12430)	chr4	149437272	149437272	C	T	16	3	0.19
intergenic	Dthd1(dist=195030),Nwd2(dist=565755)	chr5	63083348	63083348	A	C	59	11	0.19
ncRNA_intronic	2210408F21Rik	chr6	31241153	31241154	AA	-	21	4	0.19
intergenic	Gm13848(dist=248975),1700012A03Rik(dist=135182)	chr6	31915106	31915106	C	T	21	4	0.19
intergenic	Vmn1r46(dist=26218),Vmn1r47(dist=18569)	chr6	90003318	90003319	AA	-	21	4	0.19
intergenic	Cntn6(dist=257678),Gm19757(dist=360183)	chr6	105121083	105121083	T	C	31	6	0.19
intergenic	Cntn6(dist=257689),Gm19757(dist=360172)	chr6	105121094	105121094	T	G	37	7	0.19
intergenic	Lrrn1(dist=262126),Setmar(dist=232691)	chr6	107832354	107832354	A	G	16	3	0.19
intronic	Wnt5b	chr6	119470031	119470031	C	G	43	8	0.19
intergenic	1700049E15Rik(dist=249944),Far2(dist=95098)	chr6	147952318	147952318	G	A	70	13	0.19
intergenic	Vmn2r32(dist=25455),Vmn2r33(dist=45539)	chr7	7505428	7505428	C	G	21	4	0.19
intergenic	Vmn2r33(dist=11424),Vmn2r34(dist=93619)	chr7	7578210	7578210	G	T	16	3	0.19
intergenic	Vmn2r37(dist=8144),Vmn2r46(dist=253768)	chr7	9231797	9231797	C	T	26	5	0.19
intergenic	Obox3(dist=81021),Obox5(dist=29572)	chr7	15720798	15720798	T	C	16	3	0.19
intergenic	Rab38(dist=141608),Tmem135(dist=506842)	chr7	88633180	88633180	G	A	27	5	0.19
intergenic	Defb7(dist=147875),Gm21119(dist=83926)	chr8	19645650	19645650	T	C	21	4	0.19
intergenic	Gm8096(dist=45067),Gm26795(dist=463610)	chr8	28129920	28129920	A	C	64	12	0.19
intronic	Wrn	chr8	33238367	33238367	C	G	16	3	0.19
intergenic	G630064G18Rik(dist=463004),Sgcz(dist=35312)	chr8	37487242	37487242	A	G	16	3	0.19
intronic	Marchf1	chr8	65750474	65750474	C	G	21	4	0.19
intergenic	Ednra(dist=252213),Ttc29(dist=236677)	chr8	77976665	77976665	C	A	86	16	0.19
intergenic	Gm10637(dist=219397),4930535O05Rik(dist=39191)	chr8	87419247	87419247	C	A	88	17	0.19
downstream	B230323A14Rik(dist=838)	chr9	69831037	69831037	G	T	68	13	0.19
intergenic	Impg1(dist=513484),Htr1b(dist=649369)	chr9	80978922	80978922	G	C	70	13	0.19
intergenic	Nlrp4g(dist=4979),4930526I15Rik(dist=61298)	chr9	124361953	124361953	T	C	21	4	0.19
intergenic	Ppp1r2-ps7(dist=64470),Klhl13(dist=691257)	chrX	22528013	22528014	TT	-	16	3	0.19
intergenic	Mageb16(dist=478192),Tmem47(dist=921017)	chrX	80149627	80149627	A	G	31	6	0.19
intergenic	Gm7134(dist=359588),Pou3f4(dist=79635)	chrX	110734744	110734744	A	G	26	5	0.19
intergenic	H2ab2(dist=8611),H2ab1(dist=324621)	chrX	116690136	116690136	A	G	27	5	0.19
intergenic	H2ab1(dist=61762),Tgif2lx2(dist=1350361)	chrX	117076866	117076866	A	G	32	6	0.19
intergenic	Prps2(dist=56984),Frmpd4(dist=31573)	chrX	167439733	167439733	T	A	21	4	0.19
intergenic	Gdap1(dist=26012),Pi15(dist=411619)	chr1	17190282	17190282	T	G	73	13	0.18
intronic	Cntnap5b	chr1	100058038	100058040	CCT	-	17	3	0.18
intronic	Crb1	chr1	139298796	139298796	C	T	45	8	0.18
intergenic	4930590L20Rik(dist=59812),NONE(dist=NONE)	chr1	140716214	140716214	-	AAAAAAT	74	13	0.18
intergenic	Rgs18(dist=31672),Gm29514(dist=1619794)	chr1	144807099	144807099	C	T	28	5	0.18
intergenic	Gm12018(dist=82086),Gm12022(dist=282009)	chr11	18185471	18185471	C	G	33	6	0.18
intergenic	Gm8098(dist=126846),4930505A04Rik(dist=12091)	chr11	30413915	30413915	G	T	57	10	0.18
intergenic	Ccng1(dist=53456),Gabrg2(dist=1101448)	chr11	40808742	40808742	C	A	28	5	0.18
intergenic	Gm40271(dist=11506),Mycn(dist=11558)	chr12	12924535	12924535	A	C	79	14	0.18
intergenic	Nova1(dist=1885937),Gm34304(dist=664026)	chr12	48704704	48704704	C	T	84	15	0.18
intergenic	5033403F01Rik(dist=430057),Gm40923(dist=375434)	chr13	39396354	39396356	CTG	-	34	6	0.18
intronic	Fhit	chr14	11015529	11015530	AA	GT	45	8	0.18
intronic	Cadps	chr14	12735972	12735972	A	G	50	9	0.18
intergenic	Olfr1513(dist=10123),Olfr1512(dist=11943)	chr14	52360167	52360167	T	C	34	6	0.18
intergenic	Gm30214(dist=652276),Dad1(dist=543743)	chr14	53691742	53691742	C	T	17	3	0.18
intergenic	Gm30214(dist=677698),Dad1(dist=518321)	chr14	53717164	53717164	C	A	50	9	0.18
intergenic	Pcdh17(dist=1025979),4930529K09Rik(dist=682931)	chr14	85563039	85563039	T	G	34	6	0.18
intergenic	Pcdh17(dist=1284916),4930529K09Rik(dist=423994)	chr14	85821976	85821976	A	G	33	6	0.18
intergenic	Slitrk1(dist=541295),Slitrk6(dist=1293044)	chr14	109455534	109455534	A	G	38	7	0.18
intergenic	Slitrk1(dist=1013292),Slitrk6(dist=821047)	chr14	109927531	109927531	C	A	34	6	0.18
intronic	Ctnnd2	chr15	30620685	30620685	G	A	34	6	0.18
intronic	Csmd3	chr15	48106151	48106151	G	A	76	14	0.18
intergenic	Adamts5(dist=102578),Gm32461(dist=766223)	chr16	86003703	86003703	-	ATA	38	7	0.18
intergenic	Galnt3(dist=21131),Ttc21b(dist=38403)	chr2	66145924	66145924	A	G	28	5	0.18
intergenic	Gm14444(dist=41021),Gm14393(dist=1080)	chr2	175060469	175060469	G	A	22	4	0.18
intergenic	Car13(dist=18684),Car1(dist=84528)	chr3	14681686	14681686	C	T	74	13	0.18
intronic	Fgf2	chr3	37392556	37392556	A	G	11	2	0.18
intergenic	Ankrd50(dist=261448),Fat4(dist=140642)	chr3	38746298	38746298	C	A	34	6	0.18
intergenic	NONE(dist=NONE),2610316D01Rik(dist=1088408)	chr3	44192031	44192031	C	T	33	6	0.18
intergenic	Mir6379(dist=1113284),Gm7977(dist=11946)	chr3	48014066	48014066	G	A	51	9	0.18
intergenic	Rap2b(dist=405737),Arhgef26(dist=564337)	chr3	61774440	61774440	A	T	33	6	0.18
intergenic	6530403H02Rik(dist=128352),Rwdd3(dist=140318)	chr3	121015084	121015084	A	G	49	9	0.18
intronic	Cpne3	chr4	19551234	19551234	T	G	80	14	0.18
intergenic	Gm11917(dist=125519),4930556G01Rik(dist=1450162)	chr4	29214433	29214434	TG	CA	38	7	0.18
intergenic	Cavin4(dist=337821),Plppr1(dist=48149)	chr4	49011313	49011313	T	G	22	4	0.18
intergenic	Guca2b(dist=29796),Hivep3(dist=125937)	chr4	119688741	119688741	A	G	22	4	0.18
intronic	Adam22	chr5	8266770	8266770	A	G	11	2	0.18
intergenic	Msx1(dist=2137),Gm20052(dist=67050)	chr5	37826722	37826722	C	G	61	11	0.18
intergenic	4933402J10Rik(dist=661613),G6pd2(dist=1161228)	chr5	60647615	60647615	G	A	66	12	0.18
intronic	Rimbp2	chr5	128777937	128777937	C	T	57	10	0.18
intergenic	Vmn1r14(dist=13581),Vmn1r15(dist=10218)	chr6	57247931	57247931	G	T	11	2	0.18
intronic	Grid2	chr6	63301655	63301655	C	A	83	15	0.18
intergenic	Clec4f(dist=12674),Cd207(dist=2417)	chr6	83668790	83668790	A	G	57	10	0.18
intergenic	Gm21054(dist=222459),Cntn6(dist=305901)	chr6	104187143	104187143	A	G	39	7	0.18
intronic	Klra10,Klra12,Klra15,Klra22	chr6	130270903	130270903	G	T	57	10	0.18
intergenic	Gm6600(dist=16076),Klra2(dist=455536)	chr6	130763699	130763699	G	T	17	3	0.18
intergenic	Gm6600(dist=130616),Klra2(dist=340995)	chr6	130878239	130878240	TA	CT	22	4	0.18
intergenic	Vmn2r31(dist=53133),Vmn2r32(dist=11204)	chr7	7452760	7452765	TGATCC	-	33	6	0.18
intergenic	Vmn2r34(dist=40576),Vmn2r35(dist=56177)	chr7	7729974	7729974	T	G	22	4	0.18
intergenic	Vmn2r49(dist=12051),Vmn2r50(dist=33045)	chr7	10004190	10004190	G	A	22	4	0.18
intergenic	Vmn1r77(dist=41171),Vmn1r78(dist=69074)	chr7	12083390	12083390	C	G	28	5	0.18
intergenic	Obox7(dist=165599),Obox2(dist=557255)	chr7	14831595	14831596	GG	AA	33	6	0.18
intergenic	Obox7(dist=183889),Obox2(dist=538966)	chr7	14849885	14849885	G	T	51	9	0.18
intronic	Ppp5c	chr7	17006701	17006701	C	T	71	13	0.18
intergenic	Mctp2(dist=148887),Rpl17-ps10(dist=193252)	chr7	72455482	72455482	T	C	11	2	0.18
intergenic	Gm21119(dist=37541),Gm21944(dist=198255)	chr8	20678244	20678244	C	A	11	2	0.18
intergenic	Unc5d(dist=962785),4933433F19Rik(dist=385974)	chr8	30182421	30182421	T	A	34	6	0.18
intergenic	Msr1(dist=251726),Fgf20(dist=384762)	chr8	39894404	39894404	G	A	22	4	0.18
intronic	Gria4	chr9	4492254	4492254	G	A	11	2	0.18
intronic	Gria4	chr9	4492259	4492259	G	A	11	2	0.18
intronic	Pknox2	chr9	37105118	37105118	G	C	45	8	0.18
intergenic	Zxda(dist=115150),Spin4(dist=109068)	chrX	94913439	94913439	G	T	11	2	0.18
intergenic	Gpr165(dist=119857),Pgr15l(dist=233351)	chrX	96839245	96839245	C	A	39	7	0.18
intergenic	Gm7429(dist=69856),Cpxcr1(dist=1397703)	chrX	115051241	115051241	T	C	33	6	0.18
intergenic	H2ab1(dist=152256),Tgif2lx2(dist=1259867)	chrX	117167360	117167360	G	A	40	7	0.18
intergenic	H2ab1(dist=607390),Tgif2lx2(dist=804733)	chrX	117622494	117622494	T	C	44	8	0.18
intronic	Gm21677,Gm21693,Gm21704,Gm21708,Rbmy	chrY	3296235	3296235	G	A	17	3	0.18
intronic	Tbc1d8	chr1	39475477	39475477	C	T	23	4	0.17
intronic	Nav1	chr1	135570057	135570057	-	CC	42	7	0.17
exonic	Cfhr3	chr1	139660883	139660883	A	T	29	5	0.17
intergenic	Usp15(dist=41739),Tafa2(dist=25313)	chr10	123238758	123238763	CCCCCA	-	24	4	0.17
intergenic	Gm12018(dist=133114),Gm12022(dist=230981)	chr11	18236499	18236499	G	C	30	5	0.17
intronic	Asic2	chr11	81081303	81081303	C	T	77	13	0.17
downstream	Prps1l1(dist=703)	chr12	34987139	34987139	-	AT	78	13	0.17
intronic	Vsx2	chr12	84584751	84584751	A	G	46	8	0.17
intergenic	Gm46993(dist=53875),Pramel51(dist=84888)	chr12	88090701	88090701	C	T	42	7	0.17
intergenic	Mir7094-2(dist=341757),Gm30948(dist=407200)	chr12	114855451	114855451	G	A	71	12	0.17
intronic	Dmgdh	chr13	93703491	93703491	T	A	77	13	0.17
intronic	Fhit	chr14	10703084	10703084	C	T	23	4	0.17
intergenic	Otx2os1(dist=35692),4933429O19Rik(dist=49833)	chr14	48829040	48829040	G	C	29	5	0.17
intergenic	Otx2os1(dist=35698),4933429O19Rik(dist=49827)	chr14	48829046	48829046	A	G	29	5	0.17
intronic	Gm5622	chr14	51571340	51571340	C	T	36	6	0.17
intergenic	Gm5622(dist=36594),Gm5800(dist=12097)	chr14	51699547	51699547	C	-	47	8	0.17
intergenic	Olfr1507(dist=19335),Gm30214(dist=517385)	chr14	52515030	52515030	T	C	29	5	0.17
intergenic	Olfr1507(dist=192772),Gm30214(dist=343948)	chr14	52688467	52688467	G	A	18	3	0.17
intergenic	Gm30214(dist=401425),Dad1(dist=794592)	chr14	53440891	53440893	AAA	-	23	4	0.17
intergenic	Gm30214(dist=401429),Dad1(dist=794590)	chr14	53440895	53440895	T	C	24	4	0.17
intergenic	Gm34703(dist=55419),Gm4251(dist=201227)	chr14	71050046	71050046	C	T	24	4	0.17
intergenic	Gm10845(dist=2324),Olfm4(dist=128802)	chr14	79871500	79871500	-	CCCGCCCCCCG	18	3	0.17
intergenic	4930474H20Rik(dist=526113),NONE(dist=NONE)	chr14	90795873	90795873	T	C	77	13	0.17
intergenic	Slitrk1(dist=516644),Slitrk6(dist=1317695)	chr14	109430883	109430883	C	T	46	8	0.17
intronic	Robo2	chr16	74783082	74783082	T	C	36	6	0.17
intergenic	Scaf4(dist=41719),Hunk(dist=60175)	chr16	90326222	90326222	A	T	36	6	0.17
exonic	Son	chr16	91660334	91660334	A	C	69	12	0.17
intergenic	Zfp960(dist=23456),Zfp97(dist=8296)	chr17	17113087	17113087	G	A	18	3	0.17
intronic	Vmn2r117	chr17	23460771	23460771	C	T	93	16	0.17
intronic	Adgre1	chr17	57477521	57477521	C	T	24	4	0.17
intronic	Nrxn1	chr17	90086447	90086447	C	A	88	15	0.17
intergenic	4921533I20Rik(dist=322588),4930545E07Rik(dist=10676)	chr18	17558070	17558070	G	C	52	9	0.17
intergenic	Ccdc178(dist=90030),Asxl3(dist=83662)	chr18	22261426	22261427	AA	-	60	10	0.17
intronic	Marchf3	chr18	56784238	56784249	CCCCCCCCCCCC	-	12	2	0.17
intergenic	Mbl2(dist=162099),Ppp1r2-ps3(dist=137090)	chr19	30401786	30401786	-	GAGAGGCCCATTGGACATGCAAAC	24	4	0.17
intronic	Cobll1	chr2	65188943	65188943	G	A	70	12	0.17
intronic	Scn3a	chr2	65515816	65515816	T	C	92	16	0.17
intergenic	Nup35(dist=178062),Zfp804a(dist=1215525)	chr2	80838133	80838133	T	C	24	4	0.17
intronic	Fnbp4	chr2	90760228	90760228	C	A	76	13	0.17
intergenic	Zfp770(dist=212132),Dph6(dist=102854)	chr2	114413564	114413564	G	A	65	11	0.17
intergenic	Slc28a2(dist=1722),Bambi-ps1(dist=3728)	chr2	122462855	122462855	G	A	65	11	0.17
intergenic	Adra2b(dist=19171),Gpat2(dist=38806)	chr2	127386392	127386393	GC	-	18	3	0.17
intronic	Ptprt	chr2	162437097	162437097	C	A	23	4	0.17
intergenic	Rprl2(dist=1056189),Naaladl2(dist=490307)	chr3	23307796	23307796	T	C	29	5	0.17
intronic	Spata16	chr3	26747079	26747079	A	G	60	10	0.17
intergenic	D3Ertd751e(dist=521272),NONE(dist=NONE)	chr3	42280213	42280213	G	A	24	4	0.17
intergenic	NONE(dist=NONE),2610316D01Rik(dist=1021288)	chr3	44259151	44259151	C	T	35	6	0.17
intergenic	Tdpoz5(dist=15946),Spopfm2(dist=85822)	chr3	94088590	94088590	G	A	12	2	0.17
intergenic	Cxxc4(dist=25584),4930539C22Rik(dist=116470)	chr3	134287673	134287673	-	TCTG	78	13	0.17
intergenic	Gm12381(dist=4524),1700009N14Rik(dist=590286)	chr4	38860007	38860007	T	C	29	5	0.17
intergenic	A430085M09Rik(dist=304530),Tyrp1(dist=1932199)	chr4	78902014	78902014	T	A	83	14	0.17
intergenic	Pramel13(dist=8383),1700012P22Rik(dist=1344)	chr4	144416847	144416847	A	G	63	11	0.17
intergenic	Zfp980(dist=44944),Zfp991(dist=32162)	chr4	145749381	145749381	G	T	30	5	0.17
intergenic	Gm31752(dist=613600),4921504A21Rik(dist=93486)	chr5	19108882	19108882	A	G	42	7	0.17
intergenic	NONE(dist=NONE),4932441J04Rik(dist=581761)	chr5	56988323	56988323	C	T	63	11	0.17
ncRNA_intronic	A930011G23Rik	chr5	99551239	99551242	TATA	-	18	3	0.17
intronic	Zfp605	chr5	110120587	110120587	C	A	53	9	0.17
intronic	Sgsm1	chr5	113259984	113259989	ACCCCT	-	18	3	0.17
intergenic	Stk31(dist=120901),Npy(dist=232305)	chr6	49590405	49590405	-	CTA	24	4	0.17
intronic	Itprid1	chr6	55960619	55960620	CC	TA	12	2	0.17
intronic	Pde1c	chr6	56279372	56279372	G	C	36	6	0.17
intergenic	Gm31747(dist=830058),NONE(dist=NONE)	chr6	74438731	74438731	G	A	35	6	0.17
intergenic	Gm20362(dist=595607),Gm20594(dist=186555)	chr6	79631476	79631476	G	A	23	4	0.17
intronic	Adamts9	chr6	92918202	92918203	CC	TT	35	6	0.17
intergenic	Gm21054(dist=19842),Cntn6(dist=508518)	chr6	103984526	103984526	C	T	46	8	0.17
intronic	Cntn4	chr6	106140701	106140701	A	C	35	6	0.17
intronic	Lrrn1	chr6	107549701	107549701	A	T	64	11	0.17
intronic	Atp2b2	chr6	113783722	113783722	C	A	76	13	0.17
intronic	Klra15,Klra22	chr6	130309791	130309791	A	G	77	13	0.17
intergenic	Klra1(dist=191957),Gm6600(dist=148889)	chr6	130578831	130578831	T	A	35	6	0.17
intergenic	Gm6600(dist=232774),Klra2(dist=238838)	chr6	130980397	130980397	C	T	24	4	0.17
intergenic	Vmn2r43(dist=53276),Vmn2r44(dist=53585)	chr7	8313875	8313875	G	A	30	5	0.17
intergenic	Vmn2r45(dist=248472),Vmn2r47(dist=63706)	chr7	8737431	8737432	TT	AC	24	4	0.17
intergenic	Vmn2r38(dist=87157),Vmn2r37(dist=20627)	chr7	9184922	9184922	G	C	24	4	0.17
intergenic	Gm20482(dist=24625),Vmn2r48(dist=25877)	chr7	9901747	9901747	C	T	30	5	0.17
intergenic	Zscan4d(dist=126454),Zscan4f(dist=105313)	chr7	11292602	11292602	-	TAATAA	23	4	0.17
intergenic	Igfl3(dist=19835),Mill1(dist=43650)	chr7	18201697	18201697	C	T	48	8	0.17
intergenic	Gm21119(dist=37526),Gm21944(dist=198270)	chr8	20678229	20678229	G	A	23	4	0.17
intronic	Adam18	chr8	24621551	24621551	C	T	58	10	0.17
intronic	Slc7a2	chr8	40864436	40864459	TCTCTCTCTCTCTCTCTGTGTGTG	-	47	8	0.17
intergenic	2810404M03Rik(dist=80672),Triml1(dist=1002922)	chr8	42126874	42126885	AGAGAGAGAGAG	-	30	5	0.17
intergenic	1190028D05Rik(dist=500248),Aga(dist=608115)	chr8	52903587	52903587	T	C	71	12	0.17
intronic	Bean1	chr8	104212818	104212820	CCC	-	23	4	0.17
intronic	Kif23	chr9	61918360	61918360	T	G	36	6	0.17
intergenic	Gm2030(dist=113097),Slx(dist=99516)	chrX	26423141	26423141	A	C	36	6	0.17
intergenic	Btbd35f1(dist=1011),Gm21637(dist=87651)	chrX	32563020	32563020	A	T	23	4	0.17
intronic	Adgrg4	chrX	56953209	56953209	A	T	29	5	0.17
intergenic	Cldn34d(dist=110173),Tbl1x(dist=798130)	chrX	76713097	76713097	T	C	30	5	0.17
intergenic	Cldn34d(dist=312268),Tbl1x(dist=596035)	chrX	76915192	76915192	T	C	30	5	0.17
intronic	Cfap47	chrX	79296716	79296716	A	C	30	5	0.17
intergenic	Gpr165(dist=86446),Pgr15l(dist=266762)	chrX	96805834	96805834	A	G	24	4	0.17
intergenic	Satl1(dist=16456),2010106E10Rik(dist=72039)	chrX	112423235	112423235	C	G	35	6	0.17
intronic	Dach2	chrX	113359678	113359678	T	A	42	7	0.17
intergenic	Gm7429(dist=760859),Cpxcr1(dist=706700)	chrX	115742244	115742244	A	G	29	5	0.17
intronic	Cpxcr1	chrX	116469534	116469534	A	G	30	5	0.17
intergenic	H2ab2(dist=294068),H2ab1(dist=39164)	chrX	116975593	116975593	T	C	18	3	0.17
intergenic	H2ab1(dist=276316),Tgif2lx2(dist=1135807)	chrX	117291420	117291420	C	T	41	7	0.17
intergenic	H2ab1(dist=683039),Tgif2lx2(dist=729084)	chrX	117698143	117698143	T	C	47	8	0.17
intergenic	H2ab1(dist=989769),Tgif2lx2(dist=422354)	chrX	118004873	118004873	T	C	23	4	0.17
intergenic	Tgif2lx2(dist=27127),Pabpc5(dist=1419332)	chrX	118507864	118507864	T	A	36	6	0.17
intergenic	Pcdh11x(dist=428326),Nap1l3(dist=1055617)	chrX	121338944	121338944	C	T	30	5	0.17
intergenic	Glra2(dist=543070),Gemin8(dist=299517)	chrX	165870937	165870937	T	A	12	2	0.17
intergenic	NONE(dist=NONE),1700020D14Rik(dist=61345)	chrY	144805	144805	G	A	30	5	0.17
intronic	Gm21693	chrY	3341201	3341201	C	T	12	2	0.17
intergenic	Gm21454(dist=761810),Gm21763(dist=660994)	chrY	14140607	14140607	G	T	23	4	0.17
intergenic	Atp6v1h(dist=240615),Oprk1(dist=185326)	chr1	5403164	5403167	GAGA	-	49	8	0.16
intergenic	Icos(dist=284839),9530026F06Rik(dist=93272)	chr1	61285160	61285160	G	A	69	11	0.16
intergenic	Cps1(dist=356434),Erbb4(dist=444486)	chr1	67587701	67587701	C	A	55	9	0.16
intronic	Gm38510	chr1	85184181	85184181	A	-	38	6	0.16
intronic	Cntnap5b	chr1	100058033	100058033	T	A	19	3	0.16
intergenic	NONE(dist=NONE),Cntnap5a(dist=60185)	chr1	115624552	115624552	A	G	64	10	0.16
intergenic	Gm28590(dist=437807),Dpp10(dist=642151)	chr1	122689987	122689987	A	G	70	11	0.16
intronic	Dpp10	chr1	123761874	123761874	C	A	70	11	0.16
intronic	Ppp1r12b	chr1	134954578	134954578	-	GGAAGGAAGGAAGG	43	7	0.16
intronic	Rspo3	chr10	29518855	29518858	AAAA	-	55	9	0.16
exonic	Cdh23	chr10	60379307	60379307	G	A	85	14	0.16
intergenic	Etaa1os(dist=5525),Gm12018(dist=130880)	chr11	17965106	17965106	A	C	37	6	0.16
intergenic	Gm12130(dist=157102),4930553C11Rik(dist=630556)	chr11	38677147	38677147	A	G	25	4	0.16
intergenic	Gm38407(dist=473085),7420701I03Rik(dist=43425)	chr12	11004388	11004388	G	A	19	3	0.16
intergenic	Lpin1(dist=18119),Ntsr2(dist=24385)	chr12	16629085	16629085	T	C	43	7	0.16
intergenic	Nova1(dist=900120),Gm34304(dist=1649843)	chr12	47718887	47718887	A	G	37	6	0.16
intronic	Elmo1	chr13	20296637	20296637	G	A	89	14	0.16
intronic	Scamp1	chr13	94234346	94234346	C	A	63	10	0.16
intergenic	Cadps(dist=50012),Gm5087(dist=284297)	chr14	12873091	12873091	C	T	32	5	0.16
intronic	Synpr	chr14	13317086	13317086	A	G	31	5	0.16
intergenic	B230110C06Rik(dist=604525),Oxsm(dist=181686)	chr14	16056970	16056970	C	T	25	4	0.16
intergenic	Olfr1507(dist=63012),Gm30214(dist=473708)	chr14	52558707	52558707	T	C	19	3	0.16
intergenic	Gm30214(dist=551780),Dad1(dist=644239)	chr14	53591246	53591246	G	A	44	7	0.16
intergenic	Pcdh17(dist=902895),4930529K09Rik(dist=806014)	chr14	85439955	85439956	TG	CA	45	7	0.16
intergenic	Pcdh17(dist=993862),4930529K09Rik(dist=715048)	chr14	85530922	85530922	C	-	25	4	0.16
intronic	Mycbp2	chr14	103149741	103149741	C	T	25	4	0.16
intronic	Prkaa1	chr15	5171800	5171800	G	A	74	12	0.16
intronic	Elfn2	chr15	78696791	78696791	A	T	38	6	0.16
intronic	Shisal1	chr15	84394612	84394613	AT	-	55	9	0.16
intronic	Zc3h7a	chr16	11140985	11140985	-	GGGGGGGGGGG	50	8	0.16
intronic	Spidr	chr16	15905019	15905019	G	T	49	8	0.16
intergenic	Igll1(dist=1961),Vpreb1(dist=2455)	chr16	16865946	16865946	-	GG	37	6	0.16
intergenic	NONE(dist=NONE),Runx2(dist=103897)	chr17	44500089	44500092	GAGA	-	38	6	0.16
intronic	Adgre1	chr17	57477523	57477523	T	C	25	4	0.16
intergenic	Tnfaip8(dist=5024),Hsd17b4(dist=29948)	chr18	50098253	50098253	A	G	64	10	0.16
intergenic	Mbd2(dist=220408),Dcc(dist=407093)	chr18	70846539	70846539	T	C	25	4	0.16
intergenic	Adra2a(dist=294389),Gpam(dist=724265)	chr19	54343371	54343371	G	A	38	6	0.16
intergenic	Adra2a(dist=294395),Gpam(dist=724258)	chr19	54343377	54343378	TC	AT	38	6	0.16
intergenic	Ppp6c(dist=1196345),Lrp1b(dist=174079)	chr2	40422694	40422694	T	G	87	14	0.16
intergenic	Olfr1111(dist=26008),Olfr1112(dist=15022)	chr2	87176667	87176667	G	T	73	12	0.16
intergenic	Fibin(dist=107419),Slc5a12(dist=126887)	chr2	110470412	110470412	A	C	76	12	0.16
intergenic	Dok5(dist=69293),1700028P15Rik(dist=1007811)	chr2	170949068	170949068	A	G	44	7	0.16
intergenic	Dok5(dist=69295),1700028P15Rik(dist=1007807)	chr2	170949070	170949072	CAC	TGT	43	7	0.16
intronic	Ralyl	chr3	13908824	13908824	T	G	90	14	0.16
intronic	Nup210l	chr3	90150773	90150773	C	T	62	10	0.16
intronic	Hipk1	chr3	103783322	103783322	A	C	61	10	0.16
intergenic	Snx7(dist=316575),Mir137(dist=248346)	chr3	118185511	118185511	C	T	51	8	0.16
intergenic	Coq3(dist=6229),Faxc(dist=12869)	chr4	21918392	21918457	TCTTTCTTTCTTTCTTTCTTTCTTTCTCTCTCTCTCTCTCTCTCTCTCTCTCTCTCTCTCTCTCTC	-	19	3	0.16
intergenic	Manea(dist=239373),4930548K13Rik(dist=49795)	chr4	26586025	26586025	-	AC	32	5	0.16
intergenic	Gm11917(dist=125523),4930556G01Rik(dist=1450159)	chr4	29214437	29214437	T	G	38	6	0.16
intergenic	Spaca1(dist=226612),Gm20764(dist=34296)	chr4	34276679	34276679	A	C	25	4	0.16
intronic	Sema3d	chr5	12445379	12445379	T	C	56	9	0.16
intergenic	Cxcl15(dist=16188),Cxcl1(dist=71990)	chr5	90819255	90819255	G	A	32	5	0.16
intronic	Plac8	chr5	100555388	100555388	C	G	43	7	0.16
intergenic	Mdfic(dist=211903),Gm36406(dist=440296)	chr6	16014072	16014085	ACACACACACATAT	-	43	7	0.16
ncRNA_intronic	2210408F21Rik	chr6	31224870	31224870	A	C	43	7	0.16
intergenic	Vmn1r13(dist=9104),Vmn1r14(dist=13575)	chr6	57219864	57219864	-	TCTACAT	37	6	0.16
intergenic	Vmn1r46(dist=26216),Vmn1r47(dist=18572)	chr6	90003316	90003316	-	GG	25	4	0.16
intergenic	Lrig1(dist=6870),4930511E03Rik(dist=236819)	chr6	94707015	94707015	C	T	62	10	0.16
intronic	Wnt5b	chr6	119470029	119470029	C	G	43	7	0.16
intronic	Klra15,Klra22	chr6	130043106	130043106	C	T	19	3	0.16
intronic	Gm6600	chr6	130734421	130734421	C	T	51	8	0.16
intergenic	Aurkc(dist=33140),Zfp954(dist=78452)	chr7	7036231	7036231	C	G	31	5	0.16
intronic	Vmn2r34	chr7	7679279	7679279	G	C	31	5	0.16
intronic	Vmn2r42	chr7	8189184	8189184	A	T	25	4	0.16
intergenic	Zscan4a(dist=93285),Zscan4b(dist=8390)	chr7	10892350	10892350	C	T	32	5	0.16
intergenic	Psg21(dist=3436),Psg20(dist=14205)	chr7	18660161	18660161	T	C	57	9	0.16
intergenic	Vmn1r174(dist=37106),Vmn1r175(dist=16328)	chr7	23791958	23791958	A	G	64	10	0.16
intronic	Scube2	chr7	109838026	109838026	A	C	37	6	0.16
intergenic	Gm21119(dist=9513),Gm21944(dist=226283)	chr8	20650216	20650216	C	G	25	4	0.16
intergenic	Glce(dist=105930),A730043L09Rik(dist=14057)	chr9	62228539	62228539	T	C	25	4	0.16
intergenic	Zxda(dist=181591),Spin4(dist=42627)	chrX	94979880	94979880	C	A	31	5	0.16
intergenic	Hdx(dist=111667),Tex16(dist=284774)	chrX	111808746	111808746	C	A	31	5	0.16
intergenic	Pof1b(dist=5463),Gm14936(dist=276750)	chrX	112704114	112704114	G	A	45	7	0.16
intergenic	Dach2(dist=218547),Klhl4(dist=419400)	chrX	114054933	114054933	G	T	45	7	0.16
intergenic	H2ab2(dist=273200),H2ab1(dist=60032)	chrX	116954725	116954725	G	T	38	6	0.16
intergenic	Tgif2lx2(dist=128461),Pabpc5(dist=1317998)	chrX	118609198	118609198	A	G	25	4	0.16
intronic	Pcdh11x	chrX	120460403	120460403	G	A	37	6	0.16
intronic	Pcdh11x	chrX	120573309	120573309	T	A	38	6	0.16
intergenic	Pcdh11x(dist=126171),Nap1l3(dist=1357772)	chrX	121036789	121036789	A	G	31	5	0.16
intergenic	Pcdh11x(dist=319750),Nap1l3(dist=1164193)	chrX	121230368	121230368	A	T	25	4	0.16
intergenic	Cldn34c2(dist=116508),Astx5(dist=171848)	chrX	123718678	123718678	G	T	19	3	0.16
intergenic	4921511C20Rik(dist=187758),Cldn34c4(dist=137512)	chrX	127583656	127583664	GCCAAGATA	-	19	3	0.16
intergenic	Glra2(dist=803345),Gemin8(dist=39242)	chrX	166131212	166131212	A	G	25	4	0.16
intronic	Plcl1	chr1	55744043	55744043	C	A	81	12	0.15
ncRNA_intronic	6030407O03Rik	chr1	73640996	73640996	A	C	54	8	0.15
ncRNA_intronic	6030407O03Rik	chr1	73641002	73641002	A	C	53	8	0.15
intergenic	D830032E09Rik(dist=825119),Cdh7(dist=1206834)	chr1	108776066	108776066	T	C	66	10	0.15
intergenic	NONE(dist=NONE),Gm35244(dist=592268)	chr1	142725587	142725587	C	T	27	4	0.15
intronic	Esrrg	chr1	187984764	187984764	A	C	54	8	0.15
intronic	Adgb	chr10	10469561	10469561	T	C	96	14	0.15
intronic	Ank3	chr10	69739619	69739619	T	G	26	4	0.15
intergenic	Zwint(dist=261835),A330049N07Rik(dist=36504)	chr10	72936799	72936799	G	A	13	2	0.15
downstream	Gm20765,Gm21293,Gm21304,Gm21312,Gm6763,Gm8764(dist=843)	chr10	104197365	104197365	A	T	13	2	0.15
intergenic	Glipr1(dist=54505),Glipr1l1(dist=8420)	chr10	112051769	112051769	T	C	13	2	0.15
intergenic	Gm12018(dist=82089),Gm12022(dist=282006)	chr11	18185474	18185474	T	C	33	5	0.15
intergenic	4930553C11Rik(dist=604716),Mat2b(dist=684373)	chr11	39994941	39994941	C	G	34	5	0.15
intergenic	Camkk1(dist=2664),Ncbp3(dist=3138)	chr11	73044729	73044729	T	A	20	3	0.15
intergenic	Camkk1(dist=2666),Ncbp3(dist=3136)	chr11	73044731	73044731	-	TATATATATATATATATATATATATATATATAT	20	3	0.15
downstream	Gm7104(dist=781)	chr12	88282086	88282086	G	A	34	5	0.15
intergenic	5033403F01Rik(dist=430065),Gm40923(dist=375428)	chr13	39396362	39396362	G	T	27	4	0.15
intergenic	Gm41062(dist=125344),Ankrd55(dist=61408)	chr13	112227043	112227043	A	G	26	4	0.15
intronic	Fhit	chr14	11013171	11013171	G	A	34	5	0.15
intergenic	Olfr720(dist=34351),Olfr31(dist=117682)	chr14	14210431	14210431	C	T	41	6	0.15
intergenic	B230110C06Rik(dist=372049),Oxsm(dist=414162)	chr14	15824494	15824494	A	T	20	3	0.15
intergenic	B230110C06Rik(dist=372052),Oxsm(dist=414159)	chr14	15824497	15824497	A	G	20	3	0.15
intergenic	Grid1(dist=77375),4930596D02Rik(dist=150996)	chr14	35658490	35658490	T	G	26	4	0.15
intergenic	Grid1(dist=134346),4930596D02Rik(dist=94025)	chr14	35715461	35715461	A	G	33	5	0.15
intergenic	Ear4(dist=6191),Rnase2a(dist=44915)	chr14	51210347	51210347	G	A	39	6	0.15
intergenic	Olfr1507(dist=232541),Gm30214(dist=304179)	chr14	52728236	52728236	A	T	33	5	0.15
intergenic	Gm30214(dist=363475),Dad1(dist=832544)	chr14	53402941	53402941	A	T	26	4	0.15
intergenic	Gm30214(dist=491841),Dad1(dist=704178)	chr14	53531307	53531307	G	A	53	8	0.15
intergenic	Olfm4(dist=1496125),NONE(dist=NONE)	chr14	81519266	81519266	C	G	40	6	0.15
intergenic	4930474H20Rik(dist=1016593),Pcdh9(dist=1727347)	chr14	91286353	91286353	A	G	80	12	0.15
intergenic	4930474H20Rik(dist=2023408),Pcdh9(dist=720532)	chr14	92293168	92293168	C	G	26	4	0.15
intergenic	NONE(dist=NONE),Pcdh9(dist=574007)	chr14	92439693	92439693	C	T	20	3	0.15
intergenic	Pcdh9(dist=828687),Spertl(dist=1161880)	chr14	94719366	94719374	CTCTCCCTG	-	62	9	0.15
intergenic	Dach1(dist=134936),Mzt1(dist=729843)	chr14	98304701	98304701	G	C	52	8	0.15
intergenic	Prr30(dist=239043),Tbc1d4(dist=3248)	chr14	101439112	101439112	T	C	41	6	0.15
ncRNA_intronic	D130079A08Rik	chr14	104348915	104348915	T	A	48	7	0.15
intergenic	Egflam(dist=82814),Gdnf(dist=328838)	chr15	7481209	7481210	CC	-	52	8	0.15
intergenic	Cdh6(dist=1184877),NONE(dist=NONE)	chr15	14358552	14358552	G	A	55	8	0.15
intronic	Laptm4b	chr15	34238628	34238628	A	C	46	7	0.15
intergenic	Gm16294(dist=24859),Zfpm2(dist=102906)	chr15	40552136	40552136	C	T	34	5	0.15
intergenic	Gm16294(dist=24861),Zfpm2(dist=102884)	chr15	40552138	40552158	CTCTCTCTCTCTCTCTCTCAA	-	34	5	0.15
intergenic	Tmem74(dist=274296),Trhr(dist=51810)	chr15	44144325	44144325	G	C	26	4	0.15
intronic	Atxn10	chr15	85441261	85441261	G	A	47	7	0.15
intergenic	NONE(dist=NONE),Olfr161(dist=245887)	chr16	3346511	3346511	A	C	40	6	0.15
intergenic	Gm41414(dist=249259),Rbfox1(dist=183279)	chr16	5701514	5701514	T	C	54	8	0.15
intergenic	Klhl6(dist=68461),Klhl24(dist=46044)	chr16	20051510	20051510	C	A	48	7	0.15
intergenic	Gm46567(dist=66732),Gm1968(dist=76162)	chr16	29881765	29881765	A	G	61	9	0.15
intronic	Lsamp	chr16	41253997	41253997	T	G	78	12	0.15
intergenic	4930553E22Rik(dist=272841),4930529L06Rik(dist=31443)	chr16	84648346	84648346	-	ACAC	53	8	0.15
intergenic	1700025K24Rik(dist=1007479),St6gal2(dist=67829)	chr17	55377553	55377553	C	T	52	8	0.15
intergenic	Nudt12os(dist=247383),NONE(dist=NONE)	chr17	59272364	59272364	G	T	92	14	0.15
intergenic	Foxn2(dist=21156),Ppp1r21(dist=18435)	chr17	88511689	88511689	C	T	48	7	0.15
intronic	Tnfaip8	chr18	50054889	50054889	A	G	53	8	0.15
intergenic	Dok6(dist=488243),Gm18280(dist=202211)	chr18	90257783	90257783	T	G	60	9	0.15
intergenic	Gm32960(dist=31312),Slc35g1(dist=15060)	chr19	38380920	38380920	G	A	68	10	0.15
intronic	Armh3	chr19	45979379	45979379	G	A	71	11	0.15
intronic	Xpnpep1	chr19	53000868	53000868	-	A	74	11	0.15
intronic	Adamts13	chr2	26998712	26998712	T	C	13	2	0.15
intronic	Cybrd1	chr2	71136747	71136747	T	C	60	9	0.15
intergenic	Lrrc4c(dist=225577),NONE(dist=NONE)	chr2	97857241	97857241	A	C	71	11	0.15
intronic	Dnajc17	chr2	119188067	119188068	AT	GC	40	6	0.15
intronic	Stard9	chr2	120678468	120678468	-	TGA	55	8	0.15
intergenic	Dhx35(dist=327729),4933416E03Rik(dist=761389)	chr2	159185949	159185952	AGAG	-	55	8	0.15
intergenic	NONE(dist=NONE),2610316D01Rik(dist=1314551)	chr3	43965888	43965888	C	T	40	6	0.15
intergenic	NONE(dist=NONE),2610316D01Rik(dist=1016894)	chr3	44263545	44263545	G	A	26	4	0.15
intergenic	1700027H10Rik(dist=361399),Pabpc4l(dist=641489)	chr3	45800708	45800708	C	A	79	12	0.15
intergenic	Mir6379(dist=1022764),Gm7977(dist=102466)	chr3	47923546	47923546	-	T	33	5	0.15
intergenic	Nbea(dist=363580),Tm4sf1(dist=738330)	chr3	56547281	56547281	C	G	34	5	0.15
intergenic	Il12a(dist=34584),Gm35584(dist=28361)	chr3	68733134	68733134	A	G	13	2	0.15
intergenic	Il12a(dist=34595),Gm35584(dist=28350)	chr3	68733145	68733145	G	A	13	2	0.15
intergenic	Tdpoz5(dist=34330),Spopfm2(dist=67438)	chr3	94106974	94106974	A	G	80	12	0.15
intronic	Ptger3	chr3	157602019	157602019	T	G	84	13	0.15
intergenic	Nkain3(dist=253834),Prdm13(dist=644978)	chr4	21032502	21032502	T	G	26	4	0.15
intergenic	C9orf72(dist=413895),Lingo2(dist=66917)	chr4	35639731	35639731	C	-	20	3	0.15
intergenic	Gm12374(dist=975227),Gm12381(dist=263925)	chr4	38307742	38307742	T	C	26	4	0.15
intergenic	Gm12381(dist=167896),1700009N14Rik(dist=426914)	chr4	39023379	39023379	T	G	94	14	0.15
intergenic	Mup6(dist=10083),Mup7(dist=49113)	chr4	60017356	60017356	C	T	62	9	0.15
intronic	Slc24a2	chr4	87203396	87203396	C	A	26	4	0.15
intergenic	Zfp980(dist=41953),Zfp991(dist=35153)	chr4	145746390	145746390	-	AATAAATA	34	5	0.15
intergenic	Gm13238(dist=6819),Gm13034(dist=222713)	chr4	145844811	145844811	C	G	46	7	0.15
intergenic	Zfp979(dist=6484),Zfp534(dist=25233)	chr4	147648992	147648992	T	A	40	6	0.15
intergenic	Zfp979(dist=12152),Zfp534(dist=19565)	chr4	147654660	147654660	C	T	20	3	0.15
intronic	Magi2	chr5	20418944	20418944	A	G	41	6	0.15
downstream	Gm10220(dist=660)	chr5	26114104	26114104	T	C	39	6	0.15
intergenic	Gbp11(dist=39537),Gm26519(dist=15217)	chr5	105386009	105386009	T	C	20	3	0.15
intergenic	Eln(dist=60576),Tmem270(dist=93693)	chr5	134807899	134807900	AA	CG	20	3	0.15
intergenic	Gm3704(dist=87129),Vmn2r18(dist=42414)	chr5	151519247	151519247	T	G	33	5	0.15
intergenic	Gm19272(dist=3734),Tac1(dist=171750)	chr6	7383311	7383311	A	G	74	11	0.15
intergenic	C1galt1(dist=39782),Col28a1(dist=85984)	chr6	7911824	7911824	C	T	74	11	0.15
intergenic	Gm20756(dist=1171303),Grm8(dist=126591)	chr6	27148530	27148530	C	T	79	12	0.15
intergenic	Stk31(dist=120899),Npy(dist=232307)	chr6	49590403	49590403	-	GCC	27	4	0.15
intronic	Rassf4	chr6	116657201	116657201	G	A	61	9	0.15
intergenic	Klrb1-ps1(dist=7771),Clec2d(dist=43398)	chr6	129137217	129137217	A	T	13	2	0.15
intronic	Prp2	chr6	132597931	132597931	T	C	13	2	0.15
intronic	Prp2	chr6	132597933	132597933	A	C	13	2	0.15
intergenic	Obox7(dist=72781),Obox2(dist=650074)	chr7	14738777	14738777	T	G	71	11	0.15
intergenic	Igfl3(dist=19838),Mill1(dist=43647)	chr7	18201700	18201700	T	C	52	8	0.15
intronic	Ccdc61	chr7	18899321	18899322	CC	-	33	5	0.15
intergenic	3100003L05Rik(dist=307655),4933440M02Rik(dist=315192)	chr7	125016590	125016590	A	T	48	7	0.15
exonic	Muc5b	chr7	141859259	141859259	A	G	26	4	0.15
intergenic	Gm17215(dist=770245),Efnb2(dist=418671)	chr8	8198765	8198765	A	G	72	11	0.15
intergenic	Unc5d(dist=626894),4933433F19Rik(dist=721865)	chr8	29846530	29846530	G	A	20	3	0.15
ncRNA_intronic	Gm6213	chr8	39307338	39307338	A	G	84	13	0.15
intergenic	2810404M03Rik(dist=14900),Triml1(dist=1068705)	chr8	42061102	42061102	C	A	26	4	0.15
intergenic	Gm28703(dist=357762),Zic1(dist=171442)	chr9	91186618	91186618	C	T	27	4	0.15
intronic	Prkar2a	chr9	108698513	108698514	GT	AC	65	10	0.15
intergenic	Nlrp4g(dist=1533),4930526I15Rik(dist=64744)	chr9	124358507	124358507	A	C	34	5	0.15
intergenic	Btbd35f27(dist=428938),Mycs(dist=83889)	chrX	5383015	5383015	G	T	20	3	0.15
intergenic	Btbd35f27(dist=447806),Mycs(dist=65021)	chrX	5401883	5401883	G	A	27	4	0.15
intergenic	Fundc1(dist=458592),Dusp21(dist=114953)	chrX	18030917	18030917	G	C	26	4	0.15
intergenic	Gm4907(dist=419746),Gm5934(dist=147012)	chrX	24327296	24327296	T	G	20	3	0.15
intergenic	Gm10230(dist=396268),Btbd35f18(dist=96632)	chrX	31239737	31239737	-	TTAGCTA	33	5	0.15
intergenic	Btbd35f20(dist=289683),Gm21637(dist=288442)	chrX	31673601	31673602	TG	CT	27	4	0.15
intergenic	Btbd35f2(dist=33662),Btbd35f2(dist=246051)	chrX	32314004	32314004	G	T	13	2	0.15
intergenic	Actrt1(dist=32645),Smarca1(dist=1446364)	chrX	46362990	46363006	AAACGAGGGCGATATAT	-	26	4	0.15
intergenic	Actrt1(dist=1031607),Smarca1(dist=447418)	chrX	47361952	47361952	A	G	20	3	0.15
intergenic	Zic3(dist=744524),4930550L24Rik(dist=130307)	chrX	58781154	58781154	C	A	39	6	0.15
intergenic	Mir465(dist=66309),Gm1140(dist=777466)	chrX	66905434	66905434	A	C	39	6	0.15
intergenic	Mir465(dist=147554),Gm1140(dist=696221)	chrX	66986679	66986679	G	A	33	5	0.15
intronic	Fmr1nb	chrX	68768164	68768164	T	C	34	5	0.15
intronic	Fmr1nb	chrX	68768168	68768168	G	T	33	5	0.15
intronic	Opn1mw	chrX	74136817	74136817	A	G	34	5	0.15
intergenic	Rab39b(dist=94334),4933407K13Rik(dist=52893)	chrX	75672565	75672565	G	A	27	4	0.15
intergenic	Rab39b(dist=144373),4933407K13Rik(dist=2854)	chrX	75722604	75722604	A	T	27	4	0.15
intergenic	Ar(dist=48451),Ophn1(dist=182611)	chrX	98371669	98371669	T	A	40	6	0.15
intronic	Ophn1	chrX	98773762	98773762	A	G	41	6	0.15
intronic	Kif4	chrX	100663481	100663481	T	C	33	5	0.15
intergenic	Hdx(dist=305056),Tex16(dist=91385)	chrX	112002135	112002135	T	C	27	4	0.15
intergenic	Tex16(dist=17221),4933403O08Rik(dist=94502)	chrX	112144547	112144547	C	T	39	6	0.15
intergenic	Satl1(dist=3991),2010106E10Rik(dist=84504)	chrX	112410770	112410770	G	A	27	4	0.15
intergenic	Satl1(dist=4304),2010106E10Rik(dist=84191)	chrX	112411083	112411083	A	G	34	5	0.15
intronic	Chm	chrX	113053915	113053915	T	G	40	6	0.15
intergenic	Dach2(dist=615843),Klhl4(dist=22104)	chrX	114452229	114452229	G	A	41	6	0.15
intergenic	Gm7429(dist=339989),Cpxcr1(dist=1127570)	chrX	115321374	115321374	G	A	41	6	0.15
intergenic	Gm7429(dist=526067),Cpxcr1(dist=941492)	chrX	115507452	115507452	C	T	33	5	0.15
intergenic	Gm7429(dist=947921),Cpxcr1(dist=519638)	chrX	115929306	115929306	C	T	39	6	0.15
intergenic	Gm7429(dist=987944),Cpxcr1(dist=479615)	chrX	115969329	115969329	T	G	41	6	0.15
intergenic	Gm7429(dist=1202825),Cpxcr1(dist=264734)	chrX	116184210	116184210	G	A	26	4	0.15
intergenic	Gm7429(dist=1415083),Cpxcr1(dist=52476)	chrX	116396468	116396468	G	A	34	5	0.15
intergenic	H2ab2(dist=44599),H2ab1(dist=288632)	chrX	116726124	116726125	TT	-	20	3	0.15
intergenic	H2ab2(dist=273208),H2ab1(dist=60024)	chrX	116954733	116954733	G	A	34	5	0.15
intergenic	H2ab1(dist=640290),Tgif2lx2(dist=771833)	chrX	117655394	117655394	T	A	41	6	0.15
intergenic	H2ab1(dist=989818),Tgif2lx2(dist=422305)	chrX	118004922	118004922	A	G	27	4	0.15
intergenic	H2ab1(dist=1219890),Tgif2lx2(dist=192233)	chrX	118234994	118234994	C	T	33	5	0.15
intergenic	Tgif2lx2(dist=27431),Pabpc5(dist=1419028)	chrX	118508168	118508168	T	C	27	4	0.15
intergenic	Tgif2lx2(dist=522376),Pabpc5(dist=924083)	chrX	119003113	119003113	T	C	34	5	0.15
intergenic	Tgif2lx2(dist=522403),Pabpc5(dist=924056)	chrX	119003140	119003140	G	A	33	5	0.15
intergenic	Tgif2lx2(dist=1394183),Pabpc5(dist=52276)	chrX	119874920	119874920	A	G	34	5	0.15
intergenic	Pcdh11x(dist=116670),Nap1l3(dist=1367273)	chrX	121027288	121027288	C	A	33	5	0.15
intergenic	Pcdh11x(dist=233227),Nap1l3(dist=1250716)	chrX	121143845	121143845	T	C	39	6	0.15
intergenic	Pcdh11x(dist=333663),Nap1l3(dist=1150280)	chrX	121244281	121244281	G	T	34	5	0.15
intergenic	Pcdh11x(dist=401381),Nap1l3(dist=1082562)	chrX	121311999	121311999	G	A	34	5	0.15
intergenic	Cldn34c2(dist=56705),Astx5(dist=231651)	chrX	123658875	123658875	G	C	26	4	0.15
intronic	Il1rapl2	chrX	138354453	138354453	A	G	13	2	0.15
intergenic	Htr2c(dist=69967),Il13ra2(dist=116233)	chrX	147267244	147267245	GA	AC	59	9	0.15
intronic	Sntg1	chr1	8440788	8440788	A	T	35	5	0.14
intergenic	Gm9884(dist=544487),4931408C20Rik(dist=305744)	chr1	26376057	26376057	T	C	79	11	0.14
downstream	Sp110(dist=311)	chr1	85576588	85576588	G	A	51	7	0.14
intergenic	D830032E09Rik(dist=565558),Cdh7(dist=1466395)	chr1	108516505	108516505	A	-	94	13	0.14
intergenic	D830032E09Rik(dist=664822),Cdh7(dist=1367131)	chr1	108615769	108615769	T	-	81	11	0.14
intergenic	Gm28590(dist=437784),Dpp10(dist=642174)	chr1	122689964	122689964	T	C	70	10	0.14
intergenic	Cep350(dist=27745),Tor1aip1(dist=3599)	chr1	156001000	156001000	-	GGGGGGGAGGT	42	6	0.14
intronic	Ush2a	chr1	188820707	188820707	G	A	35	5	0.14
intergenic	Kcnk2(dist=51418),Cenpf(dist=186923)	chr1	189453691	189453691	A	G	21	3	0.14
intronic	Prox1	chr1	190154673	190154673	G	T	49	7	0.14
intronic	Ppp2r5a	chr1	191387114	191387114	A	T	14	2	0.14
intronic	Kcnh1	chr1	192289627	192289627	-	GAGAGAGAGAGAGAT	22	3	0.14
intergenic	Oprm1(dist=9994),Cnksr3(dist=70859)	chr10	7048203	7048203	A	G	78	11	0.14
intergenic	Eya4(dist=131601),Rps12(dist=303639)	chr10	23481544	23481544	C	T	14	2	0.14
intergenic	Igfbp3(dist=748161),Tns3(dist=469568)	chr11	7962084	7962084	G	A	35	5	0.14
intergenic	Pom121l12(dist=404856),Vstm2a(dist=1252570)	chr11	15005172	15005172	C	A	59	8	0.14
intergenic	4930524B15Rik(dist=10257),Nsg2(dist=10511)	chr11	31989908	31989908	A	G	49	7	0.14
intergenic	Gm12130(dist=157105),4930553C11Rik(dist=630553)	chr11	38677150	38677150	A	G	28	4	0.14
intergenic	Gabra1(dist=42252),Gabra6(dist=81254)	chr11	42225182	42225183	CC	-	28	4	0.14
intergenic	Gabrb2(dist=234668),Atp10b(dist=282617)	chr11	42867259	42867260	GG	AA	22	3	0.14
intergenic	Gm38407(dist=100710),7420701I03Rik(dist=415799)	chr12	10632013	10632014	CT	GC	36	5	0.14
intergenic	Ttc9(dist=1297),Map3k9(dist=46095)	chr12	81668854	81668855	AA	-	76	11	0.14
intronic	Rgs6	chr12	82735403	82735406	ACAC	-	57	8	0.14
intronic	Cep128	chr12	91242472	91242472	C	G	28	4	0.14
intergenic	Dio3(dist=11670),Ppp2r5c(dist=154457)	chr12	110292767	110292767	T	A	57	8	0.14
intergenic	Dnah11(dist=22863),Sp4(dist=9780)	chr12	118221906	118221906	G	T	58	8	0.14
intronic	Chrm3	chr13	10311558	10311558	T	G	77	11	0.14
intergenic	Chrm3(dist=828371),Zp4-ps(dist=332878)	chr13	11189174	11189174	G	A	14	2	0.14
downstream	Tpmt(dist=422)	chr13	47023121	47023121	G	A	43	6	0.14
intergenic	Cetn3(dist=21829),Mir3961(dist=879292)	chr13	81818983	81818983	G	T	21	3	0.14
intergenic	Isl1(dist=167919),4930435F18Rik(dist=324488)	chr13	116477607	116477607	G	A	58	8	0.14
intergenic	4930455B14Rik(dist=296422),Gm41096(dist=532289)	chr14	8969800	8969800	T	C	69	10	0.14
intronic	Cadps	chr14	12815684	12815684	A	G	28	4	0.14
intergenic	Pou5f1-rs6(dist=113978),Thrb(dist=440696)	chr14	17220264	17220264	C	T	37	5	0.14
intergenic	Nr1d2(dist=8161),Rpl15(dist=20556)	chr14	18247267	18247267	A	G	22	3	0.14
intergenic	Ube2e2(dist=618297),Gm2237(dist=51236)	chr14	19512564	19512565	AA	-	29	4	0.14
intronic	Anxa11	chr14	25868592	25868592	-	AGACCAGACCCCAGACACTTTGAACTCT	56	8	0.14
ncRNA_intronic	Gm7991	chr14	42068628	42068628	T	G	44	6	0.14
intronic	Gm5622	chr14	51569995	51569995	A	C	49	7	0.14
intergenic	Olfr1507(dist=194062),Gm30214(dist=342657)	chr14	52689757	52689758	CC	AT	28	4	0.14
intergenic	Gm30214(dist=750576),Dad1(dist=445442)	chr14	53790042	53790043	TT	-	59	8	0.14
intergenic	Olfm4(dist=1178004),NONE(dist=NONE)	chr14	81201145	81201145	C	T	35	5	0.14
intergenic	Olfm4(dist=1250558),NONE(dist=NONE)	chr14	81273699	81273699	G	A	21	3	0.14
intergenic	Pcdh17(dist=1025817),4930529K09Rik(dist=683093)	chr14	85562877	85562877	C	T	28	4	0.14
intergenic	NONE(dist=NONE),Pcdh9(dist=576606)	chr14	92437094	92437094	T	-	43	6	0.14
intronic	Pcdh9	chr14	93839245	93839245	-	T	65	9	0.14
intergenic	Cdh9(dist=253241),4921515E04Rik(dist=967733)	chr15	17110379	17110404	AGAGAAAGACAGACAGACAGACAGAC	-	37	5	0.14
intergenic	Gm35496(dist=633566),Acot10(dist=828319)	chr15	19836895	19836895	T	G	79	11	0.14
intronic	Vps13b	chr15	35904871	35904871	-	TTTTAAAAC	49	7	0.14
intronic	7530416G11Rik	chr15	85496526	85496526	A	G	42	6	0.14
intergenic	Cistr(dist=8058),Hoxc13(dist=166164)	chr15	102754967	102754967	A	C	42	6	0.14
intergenic	Zbtb21(dist=10851),B230307C23Rik(dist=23863)	chr16	97973473	97973473	A	G	51	7	0.14
intronic	Scaf8	chr17	3153637	3153637	G	A	59	8	0.14
intergenic	Akain1(dist=201013),Dlgap1(dist=278827)	chr17	69690246	69690246	A	G	21	3	0.14
intergenic	Olfr1505(dist=178510),Gm8630(dist=299005)	chr19	14098482	14098482	T	G	78	11	0.14
intronic	Chn1	chr2	73713577	73713577	C	A	72	10	0.14
intronic	Lrrc4c	chr2	97192753	97192753	-	TT	66	9	0.14
intronic	Ptprt	chr2	162636592	162636592	C	G	77	11	0.14
intergenic	Gm14393(dist=107486),Gm14391(dist=9910)	chr2	175175255	175175255	G	A	57	8	0.14
intergenic	Gm35888(dist=161759),4930591A17Rik(dist=402210)	chr2	179012726	179012726	A	G	72	10	0.14
intergenic	Gm30223(dist=322871),Mir124-2hg(dist=634284)	chr3	17155637	17155637	G	A	35	5	0.14
intergenic	Cypt12(dist=15229),Bhlhe22(dist=90144)	chr3	17964181	17964181	A	G	66	9	0.14
intergenic	Pfn2(dist=219876),1700007F19Rik(dist=74074)	chr3	58067633	58067633	G	A	14	2	0.14
intergenic	B3galnt1(dist=74269),Nmd3(dist=48826)	chr3	69673229	69673229	A	C	37	5	0.14
intergenic	Npy2r(dist=133108),Rbm46(dist=155330)	chr3	82681193	82681193	G	T	80	11	0.14
intergenic	Gm35185(dist=141134),Pglyrp3(dist=132955)	chr3	91881628	91881628	C	T	21	3	0.14
intergenic	Tdpoz5(dist=24921),Spopfm2(dist=76847)	chr3	94097565	94097565	C	T	36	5	0.14
intergenic	Gm46840(dist=167649),Gm11787(dist=70362)	chr4	3426522	3426522	A	T	49	7	0.14
intergenic	Tox(dist=288056),8430436N08Rik(dist=281075)	chr4	7279613	7279613	G	A	50	7	0.14
intergenic	1700025O08Rik(dist=964000),Mms22l(dist=594005)	chr4	23902435	23902446	GAGGGGGAGGGA	-	14	2	0.14
intergenic	Fut9(dist=124953),Manea(dist=399550)	chr4	25924956	25924956	G	A	14	2	0.14
intergenic	Tmem38b(dist=964815),Zfp462(dist=121112)	chr4	54826833	54826833	T	C	29	4	0.14
intergenic	Gm32209(dist=847712),Tle1(dist=597094)	chr4	71512851	71512851	T	A	28	4	0.14
downstream	Gm13286(dist=233)	chr4	88758625	88758625	C	T	57	8	0.14
intergenic	Skint3(dist=63096),Skint9(dist=22405)	chr4	112363564	112363564	A	G	58	8	0.14
intronic	AU040320	chr4	126855400	126855415	TATTTATTTATTTATT	-	66	9	0.14
intergenic	Gm13034(dist=21870),Zfp987(dist=6724)	chr4	146090588	146090588	C	T	21	3	0.14
intergenic	Zfp979(dist=12146),Zfp534(dist=19571)	chr4	147654654	147654654	A	G	22	3	0.14
intergenic	Gm17019(dist=25922),Gm21149(dist=412777)	chr5	15058929	15058929	-	TCT	29	4	0.14
intergenic	Kcnip4(dist=274072),Adgra3(dist=400220)	chr5	49559731	49559731	G	T	35	5	0.14
intergenic	Gnpda2(dist=87189),Gabrg1(dist=1071554)	chr5	69679493	69679493	A	G	95	13	0.14
intergenic	Epha5(dist=356433),Cenpc1(dist=1238210)	chr5	84773815	84773815	T	G	86	12	0.14
intergenic	4930467D21Rik(dist=100611),Antxr2(dist=195951)	chr5	97688737	97688737	T	C	100	14	0.14
intergenic	Eln(dist=60574),Tmem270(dist=93696)	chr5	134807897	134807897	T	A	22	3	0.14
intronic	Itprid1	chr6	55892568	55892568	-	TTT	28	4	0.14
intronic	Alms1	chr6	85596624	85596624	C	T	37	5	0.14
intronic	Grm7	chr6	111073064	111073064	-	TAAGCTTGTGGCTTATGTTGACGTTTAGC	43	6	0.14
intergenic	Hrh1(dist=139283),Atg7(dist=20546)	chr6	114622581	114622581	A	C	21	3	0.14
intronic	Klra12,Klra15,Klra22	chr6	130175615	130175615	T	G	44	6	0.14
intronic	Klra1,Klra15,Klra22	chr6	130375511	130375512	TA	CG	44	6	0.14
intronic	Vmn2r38	chr7	9094043	9094043	C	T	37	5	0.14
intergenic	Obox7(dist=685308),Obox2(dist=37547)	chr7	15351304	15351304	C	A	21	3	0.14
intronic	Nlrp4e	chr7	23347051	23347051	C	T	73	10	0.14
intergenic	Vmn1r174(dist=37124),Vmn1r175(dist=16310)	chr7	23791976	23791976	A	C	74	10	0.14
intronic	Dlg2	chr7	92259837	92259840	AGAG	-	58	8	0.14
intergenic	Mir3105(dist=154908),Shank2(dist=11214)	chr7	144164246	144164246	C	T	77	11	0.14
intergenic	G630064G18Rik(dist=69750),Sgcz(dist=428565)	chr8	37093988	37093989	AT	CC	72	10	0.14
intronic	Sgcz	chr8	38452015	38452015	G	A	37	5	0.14
intergenic	Anapc10(dist=179462),Hhip(dist=9068)	chr8	79956783	79956783	G	T	28	4	0.14
intronic	Itfg1	chr8	85719804	85719804	A	C	57	8	0.14
intronic	Abcc12	chr8	86527208	86527209	GG	-	64	9	0.14
intronic	Anln	chr9	22375905	22375905	A	T	58	8	0.14
intergenic	Rsl24d1(dist=52059),Gm27211(dist=17085)	chr9	73175392	73175393	TA	-	64	9	0.14
intergenic	Trim43b(dist=16733),4930579C12Rik(dist=3540)	chr9	89109568	89109569	AT	TA	14	2	0.14
intergenic	Paqr9(dist=66568),Pcolce2(dist=3033)	chr9	95634590	95634595	GTGTGT	-	79	11	0.14
intergenic	Rbms3(dist=224643),Zcwpw2(dist=69280)	chr9	117854556	117854556	C	T	36	5	0.14
intergenic	A730085K08Rik(dist=76341),9530059O14Rik(dist=97359)	chr9	122475142	122475142	A	C	37	5	0.14
intergenic	Btbd35f27(dist=436246),Mycs(dist=76581)	chrX	5390323	5390323	C	T	28	4	0.14
intergenic	Fundc1(dist=458555),Dusp21(dist=114990)	chrX	18030880	18030880	C	T	28	4	0.14
intergenic	Gm2837(dist=66349),Btbd35f12(dist=189926)	chrX	33123412	33123412	A	G	44	6	0.14
UTR3	Sox3(NM_009237:c.*45A>C)	chrX	60892033	60892033	T	G	43	6	0.14
intergenic	Tslrn1(dist=220556),Gm6760(dist=1403838)	chrX	62747567	62747567	C	T	44	6	0.14
intergenic	Mir465(dist=701429),Gm1140(dist=142346)	chrX	67540554	67540554	C	A	14	2	0.14
intronic	Aff2	chrX	69735746	69735746	G	A	35	5	0.14
intergenic	Ctag2l1(dist=74483),Olfr1325(dist=38446)	chrX	74555882	74555882	G	T	44	6	0.14
ncRNA_intronic	4933407K13Rik	chrX	75762038	75762038	A	G	36	5	0.14
intronic	Pls3	chrX	75791213	75791213	A	G	29	4	0.14
intergenic	Zxda(dist=175385),Spin4(dist=48833)	chrX	94973674	94973674	T	A	21	3	0.14
intergenic	Gpr165(dist=119312),Pgr15l(dist=233896)	chrX	96838700	96838700	A	T	50	7	0.14
intergenic	Ophn1(dist=10250),Yipf6(dist=36506)	chrX	98901275	98901275	A	T	29	4	0.14
intronic	Snx12	chrX	101104419	101104419	G	A	28	4	0.14
intergenic	Hmgn5(dist=7252),Sh3bgrl(dist=74775)	chrX	109020632	109020632	G	C	22	3	0.14
intergenic	Gm6377(dist=703631),Gm7134(dist=468677)	chrX	109904076	109904076	G	A	43	6	0.14
intergenic	Hdx(dist=299771),Tex16(dist=96670)	chrX	111996850	111996850	C	T	35	5	0.14
intergenic	Hdx(dist=305259),Tex16(dist=91182)	chrX	112002338	112002338	T	C	44	6	0.14
intergenic	Tex16(dist=17227),4933403O08Rik(dist=94496)	chrX	112144553	112144553	C	T	43	6	0.14
intergenic	Satl1(dist=11143),2010106E10Rik(dist=77352)	chrX	112417922	112417922	A	C	29	4	0.14
intergenic	Pof1b(dist=67690),Gm14936(dist=214523)	chrX	112766341	112766341	C	G	36	5	0.14
intergenic	Chm(dist=86441),Dach2(dist=25554)	chrX	113271956	113271956	C	A	35	5	0.14
intronic	Dach2	chrX	113394150	113394150	C	T	28	4	0.14
intronic	Dach2	chrX	113775216	113775216	G	A	42	6	0.14
intronic	Dach2	chrX	113775462	113775462	T	C	43	6	0.14
intergenic	Dach2(dist=261173),Klhl4(dist=376774)	chrX	114097559	114097559	G	T	37	5	0.14
intronic	Klhl4	chrX	114518156	114518156	T	C	37	5	0.14
intronic	Klhl4	chrX	114540706	114540706	T	C	37	5	0.14
intergenic	Klhl4(dist=85938),Ube2dnl1(dist=257945)	chrX	114647067	114647067	G	A	37	5	0.14
intergenic	4930555B12Rik(dist=43929),Gm7429(dist=8399)	chrX	114972526	114972526	T	A	28	4	0.14
intergenic	Gm7429(dist=5275),Cpxcr1(dist=1462284)	chrX	114986660	114986660	T	A	35	5	0.14
intergenic	Gm7429(dist=414307),Cpxcr1(dist=1053252)	chrX	115395692	115395692	C	T	21	3	0.14
intergenic	Gm7429(dist=508962),Cpxcr1(dist=958597)	chrX	115490347	115490347	T	A	36	5	0.14
intergenic	Gm7429(dist=801701),Cpxcr1(dist=665858)	chrX	115783086	115783086	A	T	36	5	0.14
intergenic	Gm7429(dist=987968),Cpxcr1(dist=479591)	chrX	115969353	115969353	G	C	35	5	0.14
intergenic	Gm7429(dist=1254103),Cpxcr1(dist=213456)	chrX	116235488	116235488	G	A	37	5	0.14
intergenic	Cpxcr1(dist=190766),H2ab2(dist=11629)	chrX	116669549	116669549	A	G	35	5	0.14
intergenic	H2ab2(dist=8238),H2ab1(dist=324994)	chrX	116689763	116689763	C	A	43	6	0.14
intergenic	H2ab2(dist=8244),H2ab1(dist=324988)	chrX	116689769	116689769	C	G	42	6	0.14
intergenic	H2ab1(dist=19095),Tgif2lx2(dist=1393028)	chrX	117034199	117034199	C	T	37	5	0.14
intergenic	H2ab1(dist=283912),Tgif2lx2(dist=1128211)	chrX	117299016	117299016	C	A	28	4	0.14
intergenic	H2ab1(dist=302850),Tgif2lx2(dist=1109272)	chrX	117317954	117317955	GC	AT	28	4	0.14
intergenic	H2ab1(dist=477703),Tgif2lx2(dist=934420)	chrX	117492807	117492807	C	T	35	5	0.14
intergenic	Tgif2lx2(dist=29994),Pabpc5(dist=1416465)	chrX	118510731	118510731	A	T	22	3	0.14
intergenic	Tgif2lx2(dist=821565),Pabpc5(dist=624894)	chrX	119302302	119302302	T	C	42	6	0.14
intergenic	Tgif2lx2(dist=1062909),Pabpc5(dist=383550)	chrX	119543646	119543646	T	C	36	5	0.14
intergenic	Tgif2lx2(dist=1101866),Pabpc5(dist=344593)	chrX	119582603	119582603	A	C	43	6	0.14
intergenic	Tgif2lx2(dist=1141073),Pabpc5(dist=305386)	chrX	119621810	119621810	A	C	50	7	0.14
intergenic	Tgif2lx2(dist=1163951),Pabpc5(dist=282508)	chrX	119644688	119644688	A	T	43	6	0.14
intergenic	Tgif2lx2(dist=1163955),Pabpc5(dist=282504)	chrX	119644692	119644692	C	A	42	6	0.14
intergenic	Tgif2lx2(dist=1340367),Pabpc5(dist=106092)	chrX	119821104	119821104	T	C	36	5	0.14
intergenic	Pabpc5(dist=298638),Pcdh11x(dist=61524)	chrX	120228803	120228803	C	T	29	4	0.14
intronic	Pcdh11x	chrX	120379232	120379232	A	G	29	4	0.14
intronic	Pcdh11x	chrX	120573286	120573286	T	A	36	5	0.14
intronic	Pcdh11x	chrX	120618875	120618875	T	C	37	5	0.14
intergenic	Pcdh11x(dist=551857),Nap1l3(dist=932086)	chrX	121462475	121462475	G	A	44	6	0.14
intergenic	Pcdh11x(dist=726104),Nap1l3(dist=757839)	chrX	121636722	121636722	G	C	29	4	0.14
intergenic	Sat1(dist=23473),Acot9(dist=22521)	chrX	155239922	155239922	T	A	21	3	0.14
intergenic	Sat1(dist=23481),Acot9(dist=22513)	chrX	155239930	155239930	C	T	22	3	0.14
ncRNA_intronic	Bc1	chrX	162976915	162976915	C	T	36	5	0.14
intergenic	Glra2(dist=401586),Gemin8(dist=441001)	chrX	165729453	165729453	G	A	36	5	0.14
intergenic	Oprk1(dist=170945),Npbwr1(dist=136629)	chr1	5777078	5777078	A	T	79	10	0.13
intergenic	Pcmtd1(dist=855713),Sntg1(dist=330398)	chr1	8029341	8029341	T	C	31	4	0.13
intergenic	Lmbrd1(dist=218770),Adgrb3(dist=82404)	chr1	24985071	24985072	GA	TC	40	5	0.13
intronic	Khdrbs2	chr1	32321435	32321440	TTTTTT	-	75	10	0.13
intergenic	Cnga3(dist=15998),Inpp4a(dist=20456)	chr1	37279382	37279382	G	A	48	6	0.13
intergenic	Gm39631(dist=31425),Pantr1(dist=1083464)	chr1	41564736	41564736	C	T	63	8	0.13
intergenic	NONE(dist=NONE),Cntnap5a(dist=214292)	chr1	115470445	115470445	T	G	75	10	0.13
intronic	Ppp1r12b	chr1	134954576	134954576	-	GG	56	7	0.13
intergenic	Brinp3(dist=510317),NONE(dist=NONE)	chr1	147412789	147412789	-	C	23	3	0.13
intronic	Swt1	chr1	151378356	151378356	C	G	31	4	0.13
intergenic	Fam20b(dist=82376),Ralgps2(dist=2880)	chr1	156801286	156801286	T	G	38	5	0.13
intergenic	Sec16b(dist=527153),Brinp2(dist=149692)	chr1	158095577	158095577	A	T	94	12	0.13
intronic	Ppp2r5a	chr1	191387107	191387107	A	G	15	2	0.13
intergenic	Eya4(dist=131109),Rps12(dist=304131)	chr10	23481052	23481052	A	G	53	7	0.13
intergenic	Zwint(dist=261838),A330049N07Rik(dist=36501)	chr10	72936802	72936802	G	A	15	2	0.13
intronic	Pcdh15	chr10	73837701	73837704	AGAG	-	56	7	0.13
intronic	Rfx4	chr10	84839018	84839018	C	T	40	5	0.13
intergenic	4930477N07Rik(dist=36225),1700025F24Rik(dist=45357)	chr10	119368087	119368087	C	T	45	6	0.13
intronic	Grip1	chr10	119501392	119501392	G	T	56	7	0.13
intronic	Tafa2	chr10	123453364	123453364	C	A	53	7	0.13
intergenic	Tafa2(dist=242643),4930503E24Rik(dist=485227)	chr10	123983847	123983847	C	T	52	7	0.13
intergenic	Mir378d(dist=18852),4930484H19Rik(dist=59608)	chr10	126729243	126729243	A	C	52	7	0.13
exonic	Inpp5j	chr11	3499917	3499917	G	A	69	9	0.13
intronic	Ccm2	chr11	6574446	6574446	C	T	24	3	0.13
intronic	Cobl	chr11	12276724	12276724	C	T	79	10	0.13
intergenic	Cobl(dist=105909),4930554G24Rik(dist=1501234)	chr11	12570869	12570869	G	A	54	7	0.13
intergenic	Pom121l12(dist=404858),Vstm2a(dist=1252568)	chr11	15005174	15005174	A	G	60	8	0.13
intergenic	4930524B15Rik(dist=10261),Nsg2(dist=10507)	chr11	31989912	31989912	A	G	48	6	0.13
intergenic	Tenm2(dist=122583),Gm12128(dist=592165)	chr11	37066824	37066824	C	A	83	11	0.13
intronic	Sgcd	chr11	47161709	47161709	C	T	15	2	0.13
intergenic	Olfr463(dist=18283),Olfr464(dist=1715)	chr11	87912205	87912205	-	ACACAT	39	5	0.13
intergenic	Rgs9(dist=27368),1600015H23Rik(dist=18376)	chr11	109325549	109325549	A	T	56	7	0.13
ncRNA_intronic	Gm26520	chr12	3347845	3347846	GG	-	56	7	0.13
intergenic	Gm5784(dist=194937),1700030C10Rik(dist=1177450)	chr12	19626942	19626942	T	C	56	7	0.13
intergenic	Ferd3l(dist=25031),Twist1(dist=3331)	chr12	33954340	33954340	A	C	80	10	0.13
intronic	Fancm	chr12	65097849	65097849	C	A	75	10	0.13
intergenic	Fut8(dist=496916),Gm6657(dist=224144)	chr12	77972912	77972912	T	G	85	11	0.13
downstream	Vmn1r209(dist=660)	chr13	22804919	22804920	CC	-	45	6	0.13
intergenic	4930518P08Rik(dist=70532),9430083A17Rik(dist=261955)	chr13	50835780	50835783	TGTG	-	56	7	0.13
intronic	Rab3c	chr13	110113306	110113306	A	C	60	8	0.13
intergenic	Mir5124b(dist=60071),Ptprg(dist=210921)	chr14	11342632	11342632	C	T	16	2	0.13
intergenic	Olfr720(dist=34358),Olfr31(dist=117675)	chr14	14210438	14210438	C	T	38	5	0.13
intergenic	Thrb(dist=73520),Nr1d2(dist=92448)	chr14	18111608	18111608	C	T	31	4	0.13
intronic	Erc2	chr14	28125783	28125783	G	T	69	9	0.13
intergenic	Grid1(dist=22572),4930596D02Rik(dist=205799)	chr14	35603687	35603687	C	T	87	11	0.13
intergenic	Gm21977(dist=4769),Gm10377(dist=151888)	chr14	42858300	42858300	A	T	24	3	0.13
intergenic	Ddhd1(dist=45077),Ubb-ps(dist=380807)	chr14	45703220	45703220	C	T	47	6	0.13
intergenic	D330046F09Rik(dist=10621),Cdkn3(dist=76145)	chr14	46684396	46684396	C	T	23	3	0.13
intergenic	Rnase1(dist=7913),Rnase2b(dist=7580)	chr14	51154680	51154680	C	T	47	6	0.13
intergenic	Ear6(dist=19698),Mettl17(dist=10502)	chr14	51874340	51874340	A	T	39	5	0.13
intergenic	Gm30214(dist=548887),Dad1(dist=647131)	chr14	53588353	53588354	AA	-	30	4	0.13
intergenic	NONE(dist=NONE),Gm32455(dist=169576)	chr14	83876818	83876855	TTTTTTCTTTTTTCTTTTTTTTCTTTTTTCTTTTTTTT	-	55	7	0.13
intergenic	Pcdh17(dist=341802),4930529K09Rik(dist=1367108)	chr14	84878862	84878862	C	T	39	5	0.13
ncRNA_intronic	D130079A08Rik	chr14	104348905	104348905	A	G	47	6	0.13
intergenic	Tmtc4(dist=157576),AA536875(dist=27644)	chr14	123140859	123140859	A	T	52	7	0.13
intergenic	Mtdh(dist=82061),Laptm4b(dist=12429)	chr15	34225597	34225597	C	T	15	2	0.13
intergenic	Cyp2d40(dist=10924),Cyp2d26(dist=15061)	chr15	82775046	82775046	T	A	95	12	0.13
intronic	Ppp6r2	chr15	89276033	89276033	A	T	75	10	0.13
intergenic	Gm41414(dist=288072),Rbfox1(dist=144466)	chr16	5740327	5740327	A	T	64	8	0.13
intronic	Rbfox1	chr16	6409728	6409728	C	T	52	7	0.13
intergenic	Rbfox1(dist=59206),Tmem114(dist=937590)	chr16	7471686	7471686	G	A	77	10	0.13
intergenic	Ccdc50(dist=191652),Gm10823(dist=206060)	chr16	27643870	27643870	A	G	64	8	0.13
intronic	Kalrn	chr16	34491648	34491648	T	C	62	8	0.13
intergenic	Adamts5(dist=102577),Gm32461(dist=766224)	chr16	86003702	86003702	-	A	38	5	0.13
intronic	Prkn	chr17	11196529	11196529	T	G	38	5	0.13
intronic	Ccny	chr18	9343827	9343827	A	C	72	9	0.13
intergenic	Gm5095(dist=28854),Gm4146(dist=13599)	chr18	47747490	47747490	C	T	63	8	0.13
intronic	Dmxl1	chr18	49959682	49959683	TT	AA	64	8	0.13
intronic	Marchf3	chr18	56837680	56837680	C	G	69	9	0.13
intronic	Ccdc192	chr18	57660301	57660301	G	C	55	7	0.13
intronic	Ccdc192	chr18	57660333	57660333	T	C	62	8	0.13
intronic	Ccdc192	chr18	57671051	57671051	T	C	54	7	0.13
intronic	Tshz1	chr18	84056919	84056919	T	G	83	11	0.13
intergenic	Mbl2(dist=51771),Ppp1r2-ps3(dist=247418)	chr19	30291458	30291458	T	C	16	2	0.13
intronic	Myof	chr19	37946698	37946698	A	C	55	7	0.13
intronic	Vti1a	chr19	55538013	55538013	C	T	93	12	0.13
intergenic	Grk5(dist=16957),Zfp950(dist=5470)	chr19	61109512	61109512	C	G	40	5	0.13
intronic	Fam107b	chr2	3776522	3776522	C	T	77	10	0.13
intergenic	Olfr1173(dist=16200),Olfr1176(dist=48320)	chr2	88291247	88291247	C	A	32	4	0.13
intergenic	NONE(dist=NONE),Iftap(dist=311365)	chr2	101249414	101249414	C	A	70	9	0.13
intergenic	Kif18a(dist=294148),Bdnf(dist=38806)	chr2	109635894	109635894	G	T	64	8	0.13
intronic	Slc28a2	chr2	122440675	122440675	G	A	77	10	0.13
intergenic	Gm30478(dist=17303),Gm14144(dist=104803)	chr2	151159799	151159799	T	C	46	6	0.13
intergenic	Dok5(dist=1045972),1700028P15Rik(dist=31132)	chr2	171925747	171925747	A	C	15	2	0.13
intronic	Egfem1	chr3	29193407	29193407	T	C	96	12	0.13
intronic	Gpr160	chr3	30883560	30883560	A	G	45	6	0.13
intergenic	1700018B24Rik(dist=1006819),Pcdh18(dist=127374)	chr3	49615922	49615922	G	A	45	6	0.13
intergenic	1700018B24Rik(dist=1006832),Pcdh18(dist=127361)	chr3	49615935	49615935	A	G	45	6	0.13
intergenic	Fstl5(dist=142648),NONE(dist=NONE)	chr3	76852653	76852653	G	T	32	4	0.13
intergenic	Tdpoz5(dist=34342),Spopfm2(dist=67426)	chr3	94106986	94106986	A	G	77	10	0.13
intergenic	Spopfm2(dist=25000),Them4(dist=106939)	chr3	94203193	94203193	C	T	72	9	0.13
intergenic	Runx1t1(dist=60693),Gm2560(dist=256264)	chr4	13955748	13955748	A	G	47	6	0.13
intronic	Mmp16	chr4	18006171	18006171	T	C	70	9	0.13
ncRNA_intronic	Gm42262	chr4	22775325	22775325	T	C	30	4	0.13
intergenic	1700025O08Rik(dist=1430195),Mms22l(dist=127821)	chr4	24368630	24368630	T	C	46	6	0.13
intergenic	4930556G01Rik(dist=459544),Map3k7(dist=648819)	chr4	31315288	31315288	A	G	15	2	0.13
intergenic	Ccl27a(dist=77114),Gm5859(dist=32710)	chr4	41851290	41851290	G	A	31	4	0.13
ncRNA_intronic	4930578G10Rik	chr4	42704724	42704724	T	A	31	4	0.13
intergenic	Zfp462(dist=226714),Rad23b(dist=39765)	chr4	55310277	55310277	A	G	23	3	0.13
intronic	Ptprd	chr4	76641868	76641868	A	C	76	10	0.13
intergenic	Gm12633(dist=384883),Elavl2(dist=504491)	chr4	90746197	90746198	AA	-	68	9	0.13
intergenic	Trit1(dist=15544),Bmp8b(dist=34582)	chr4	123070493	123070579	AGGAAGGAAGGAAGGAAGGAGGGAGGGAGGGAGGGAGGGAGGGAGGAAAGGAAGGAAGGAGGGAGGGAGGGAGGGAGGGAGGGAGGG	-	16	2	0.13
intergenic	Ajap1(dist=191026),BC039966(dist=274599)	chr4	153673856	153673856	C	T	54	7	0.13
intergenic	Steap1(dist=150631),Zfp804b(dist=869082)	chr5	5899948	5899948	T	C	60	8	0.13
intronic	Lhfpl3	chr5	22761562	22761563	CC	AG	64	8	0.13
intronic	Srpk2	chr5	23608142	23608142	C	A	71	9	0.13
intronic	Rbm33	chr5	28319633	28319633	C	G	70	9	0.13
intronic	Rbm33	chr5	28354825	28354835	TTTTTTTTTTT	-	72	9	0.13
intronic	Evc	chr5	37315401	37315401	T	C	95	12	0.13
intronic	Otop1	chr5	38299487	38299487	C	T	69	9	0.13
intergenic	Lnx1(dist=83050),Gm6116(dist=163240)	chr5	74785953	74785954	GG	AA	16	2	0.13
intergenic	Parm1(dist=62874),1700063O14Rik(dist=79372)	chr5	91686870	91686870	C	T	84	11	0.13
intergenic	4930554P06Rik(dist=56896),Fezf1(dist=6636)	chr6	23238411	23238411	C	T	39	5	0.13
intergenic	Gm13848(dist=246315),1700012A03Rik(dist=137842)	chr6	31912446	31912446	T	G	23	3	0.13
intergenic	Mtpn(dist=181782),9330158H04Rik(dist=611468)	chr6	35721670	35721670	T	G	87	11	0.13
intergenic	Vmn1r5(dist=9492),Vmn1r6(dist=6513)	chr6	56995842	56995842	C	T	23	3	0.13
intergenic	Vmn1r15(dist=45738),Vmn1r16(dist=17938)	chr6	57304786	57304786	T	C	30	4	0.13
intronic	Ccser1	chr6	61563226	61563226	T	C	70	9	0.13
intergenic	Suclg1(dist=111757),1700065L07Rik(dist=48286)	chr6	73388664	73388679	CCACCCACCCACCCAC	-	60	8	0.13
intergenic	Gm31747(dist=1716841),Ctnna2(dist=1556113)	chr6	75325514	75325524	TTCCTTCTTCT	-	38	5	0.13
intergenic	Gm31747(dist=1716856),Ctnna2(dist=1556068)	chr6	75325529	75325569	TTTTCTTACAAATTGTATCTTGGGTATTTTAGGTTTCTGGG	-	40	5	0.13
intergenic	Gm20362(dist=136368),Gm20594(dist=645794)	chr6	79172237	79172237	T	C	79	10	0.13
intergenic	Clec4f(dist=12667),Cd207(dist=2424)	chr6	83668783	83668783	A	C	52	7	0.13
intergenic	Clec4b1(dist=31825),Clec4a2(dist=19310)	chr6	123103380	123103380	T	G	45	6	0.13
intergenic	Clec2f(dist=5180),Klrb1f(dist=20194)	chr6	129025707	129025707	A	G	45	6	0.13
intergenic	Clec2f(dist=5780),Klrb1f(dist=19594)	chr6	129026307	129026307	A	C	47	6	0.13
intronic	Klra12,Klra15,Klra21,Klra22,Klra8	chr6	130117924	130117924	A	C	38	5	0.13
intronic	Klra12,Klra15,Klra22	chr6	130130326	130130326	C	T	31	4	0.13
intergenic	Gm6600(dist=231312),Klra2(dist=240283)	chr6	130978935	130978952	TAATAATAATAATAATAC	-	31	4	0.13
intergenic	Gm4736(dist=49802),Prb1(dist=39303)	chr6	132167492	132167492	G	A	38	5	0.13
intronic	Ddx47	chr6	135012896	135012896	G	C	38	5	0.13
intergenic	Rerg(dist=50824),Ptpro(dist=30979)	chr6	137221320	137221320	T	A	31	4	0.13
intergenic	Tsen34(dist=1159),Rps9(dist=1847)	chr7	3702194	3702194	T	A	80	10	0.13
intergenic	Vmn2r32(dist=57035),Vmn2r33(dist=13959)	chr7	7537008	7537008	C	A	15	2	0.13
intronic	Vmn2r37	chr7	9210720	9210720	C	T	39	5	0.13
intergenic	Vmn2r48(dist=4877),Vmn2r49(dist=17783)	chr7	9958462	9958462	G	T	47	6	0.13
intergenic	Zscan4f(dist=158414),Vmn1r72(dist=108867)	chr7	11560732	11560732	A	G	23	3	0.13
intergenic	Vmn1r77(dist=104019),Vmn1r78(dist=6225)	chr7	12146238	12146239	AA	CC	72	9	0.13
intergenic	Obox7(dist=101984),Obox2(dist=620871)	chr7	14767980	14767980	C	T	23	3	0.13
intergenic	Obox7(dist=122004),Obox2(dist=600851)	chr7	14788000	14788000	T	A	102	13	0.13
intergenic	Obox7(dist=136973),Obox2(dist=585882)	chr7	14802969	14802969	A	T	48	6	0.13
intronic	Bicra	chr7	15998551	15998551	A	G	32	4	0.13
intronic	Psg29	chr7	17208356	17208356	C	T	75	10	0.13
intergenic	Klc3(dist=2154),Ckm(dist=4836)	chr7	19406258	19406258	G	C	63	8	0.13
intronic	Nectin2	chr7	19732661	19732661	T	C	69	9	0.13
intronic	Nlrp4e	chr7	23305551	23305551	T	C	72	9	0.13
intergenic	Vmn1r174(dist=23663),Vmn1r175(dist=29771)	chr7	23778515	23778515	G	A	84	11	0.13
intergenic	Vmn1r174(dist=42128),Vmn1r175(dist=11306)	chr7	23796980	23796980	C	A	55	7	0.13
ncRNA_intronic	A230057D06Rik	chr7	61817159	61817159	G	C	82	11	0.13
intergenic	A530021J07Rik(dist=283943),Tmc3(dist=121537)	chr7	83463381	83463394	CCCTCTCCCCTCTC	-	32	4	0.13
intergenic	Gm29243(dist=265504),B930018H19Rik(dist=97755)	chr8	34491654	34491665	ACATATATACAC	-	24	3	0.13
intergenic	Trmt9b(dist=27095),Dlc1(dist=26060)	chr8	36541679	36541679	G	A	32	4	0.13
intronic	Sgcz	chr8	37843373	37843373	G	A	45	6	0.13
intronic	Sgcz	chr8	38451992	38451992	T	C	38	5	0.13
intergenic	Frg1(dist=317559),2810404M03Rik(dist=92590)	chr8	41734677	41734677	C	G	46	6	0.13
intronic	Slc10a7	chr8	78651256	78651256	C	T	64	8	0.13
intergenic	Gm3134(dist=1017303),Tox3(dist=158790)	chr8	90088322	90088322	A	T	47	6	0.13
intronic	Vat1l	chr8	114265546	114265546	-	CT	38	5	0.13
intergenic	Eepd1(dist=247652),B3gat1(dist=882046)	chr9	25851762	25851762	T	C	72	9	0.13
intergenic	4930563M21Rik(dist=4177),Gm7444(dist=42527)	chr9	55985109	55985109	G	A	52	7	0.13
intergenic	Btbd35f17(dist=127043),Gm5925(dist=15951)	chrX	4499638	4499638	C	T	23	3	0.13
intergenic	Gm5169(dist=87988),Gm1993(dist=159058)	chrX	25389443	25389443	T	G	31	4	0.13
intergenic	Gm2837(dist=66347),Btbd35f12(dist=189928)	chrX	33123410	33123410	A	T	46	6	0.13
intergenic	Stag2(dist=27982),Sh2d1a(dist=197397)	chrX	42305168	42305168	C	T	15	2	0.13
intergenic	Tslrn1(dist=739737),Gm6760(dist=884657)	chrX	63266748	63266748	C	A	39	5	0.13
downstream	Gm6812(dist=893)	chrX	68891480	68891480	A	C	24	3	0.13
intergenic	Gm6812(dist=167802),Aff2(dist=299476)	chrX	69060855	69060855	G	A	32	4	0.13
intergenic	Gm6812(dist=167810),Aff2(dist=299468)	chrX	69060863	69060863	G	T	32	4	0.13
intronic	Aff2	chrX	69747006	69747006	G	A	47	6	0.13
intronic	Aff2	chrX	69747150	69747150	C	T	45	6	0.13
intronic	Gabra3	chrX	72512377	72512377	A	G	24	3	0.13
intergenic	Rab39b(dist=57931),4933407K13Rik(dist=89296)	chrX	75636162	75636162	G	A	39	5	0.13
intergenic	Pls3(dist=127324),Cldn34b3(dist=261800)	chrX	76002506	76002506	G	A	40	5	0.13
intergenic	Pls3(dist=315009),Cldn34b3(dist=74115)	chrX	76190191	76190191	T	A	31	4	0.13
intronic	Dmd	chrX	83373491	83373491	-	TT	40	5	0.13
intergenic	Gm14773(dist=20150),Mageb1(dist=155813)	chrX	91175939	91175942	ATAT	-	23	3	0.13
intronic	Zc3h12b	chrX	95772198	95772198	T	C	24	3	0.13
intergenic	Stard8(dist=33399),Efnb1(dist=27934)	chrX	99108127	99108127	C	T	32	4	0.13
intergenic	Tex11(dist=10042),Slc7a3(dist=9529)	chrX	101069681	101069681	C	A	32	4	0.13
intergenic	Slc16a2(dist=8554),Rlim(dist=126621)	chrX	103830542	103830542	G	T	38	5	0.13
intergenic	Hmgn5(dist=65147),Sh3bgrl(dist=16880)	chrX	109078527	109078527	G	A	23	3	0.13
intergenic	Hdx(dist=105100),Tex16(dist=291341)	chrX	111802179	111802179	T	G	38	5	0.13
intergenic	Hdx(dist=196246),Tex16(dist=200195)	chrX	111893325	111893325	C	T	40	5	0.13
intergenic	Hdx(dist=218246),Tex16(dist=178195)	chrX	111915325	111915325	A	G	23	3	0.13
intergenic	Tex16(dist=60357),4933403O08Rik(dist=51366)	chrX	112187683	112187683	T	A	39	5	0.13
intergenic	Satl1(dist=11139),2010106E10Rik(dist=77356)	chrX	112417918	112417918	T	C	32	4	0.13
intronic	Zfp711	chrX	112612485	112612485	G	C	31	4	0.13
intronic	Zfp711	chrX	112612494	112612494	C	T	30	4	0.13
intergenic	Pof1b(dist=18534),Gm14936(dist=263679)	chrX	112717185	112717185	T	C	38	5	0.13
intergenic	Pof1b(dist=96813),Gm14936(dist=185400)	chrX	112795464	112795464	G	T	39	5	0.13
intergenic	Chm(dist=86461),Dach2(dist=25534)	chrX	113271976	113271976	T	G	39	5	0.13
intronic	Dach2	chrX	113301079	113301079	A	G	38	5	0.13
intergenic	Dach2(dist=277297),Klhl4(dist=360650)	chrX	114113683	114113683	A	G	31	4	0.13
intergenic	Klhl4(dist=116007),Ube2dnl1(dist=227876)	chrX	114677136	114677136	G	A	30	4	0.13
intergenic	Gm7429(dist=191821),Cpxcr1(dist=1275738)	chrX	115173206	115173206	T	G	38	5	0.13
intergenic	Gm7429(dist=191832),Cpxcr1(dist=1275727)	chrX	115173217	115173217	C	T	38	5	0.13
intergenic	Gm7429(dist=293253),Cpxcr1(dist=1174306)	chrX	115274638	115274638	T	C	30	4	0.13
intergenic	Gm7429(dist=417258),Cpxcr1(dist=1050301)	chrX	115398643	115398643	C	A	31	4	0.13
intergenic	Gm7429(dist=513621),Cpxcr1(dist=953938)	chrX	115495006	115495006	C	T	31	4	0.13
intergenic	Gm7429(dist=717685),Cpxcr1(dist=749874)	chrX	115699070	115699070	G	T	32	4	0.13
intergenic	Cpxcr1(dist=184174),H2ab2(dist=18221)	chrX	116662957	116662957	C	T	40	5	0.13
intergenic	Cpxcr1(dist=190764),H2ab2(dist=11631)	chrX	116669547	116669547	G	A	38	5	0.13
intergenic	H2ab2(dist=87392),H2ab1(dist=245840)	chrX	116768917	116768917	C	T	40	5	0.13
intergenic	H2ab2(dist=99028),H2ab1(dist=234204)	chrX	116780553	116780553	T	C	38	5	0.13
intergenic	H2ab1(dist=152236),Tgif2lx2(dist=1259887)	chrX	117167340	117167340	T	C	39	5	0.13
intergenic	H2ab1(dist=530419),Tgif2lx2(dist=881704)	chrX	117545523	117545523	G	A	47	6	0.13
intergenic	H2ab1(dist=644533),Tgif2lx2(dist=767590)	chrX	117659637	117659637	A	T	32	4	0.13
intergenic	H2ab1(dist=810147),Tgif2lx2(dist=601976)	chrX	117825251	117825251	T	A	30	4	0.13
intergenic	H2ab1(dist=880302),Tgif2lx2(dist=531821)	chrX	117895406	117895406	C	T	38	5	0.13
intergenic	H2ab1(dist=1165067),Tgif2lx2(dist=247056)	chrX	118180171	118180171	T	G	31	4	0.13
intergenic	H2ab1(dist=1374668),Tgif2lx2(dist=37455)	chrX	118389772	118389772	T	C	39	5	0.13
intergenic	Tgif2lx2(dist=37520),Pabpc5(dist=1408938)	chrX	118518257	118518258	AG	TT	47	6	0.13
intergenic	Tgif2lx2(dist=273086),Pabpc5(dist=1173373)	chrX	118753823	118753823	A	G	24	3	0.13
intergenic	Tgif2lx2(dist=583700),Pabpc5(dist=862759)	chrX	119064437	119064437	G	T	38	5	0.13
intergenic	Tgif2lx2(dist=862718),Pabpc5(dist=583741)	chrX	119343455	119343455	A	G	38	5	0.13
intergenic	Tgif2lx2(dist=869070),Pabpc5(dist=577389)	chrX	119349807	119349807	G	A	32	4	0.13
intergenic	Tgif2lx2(dist=875462),Pabpc5(dist=570997)	chrX	119356199	119356199	A	G	30	4	0.13
intergenic	Tgif2lx2(dist=920561),Pabpc5(dist=525898)	chrX	119401298	119401298	G	A	39	5	0.13
intergenic	Tgif2lx2(dist=951582),Pabpc5(dist=494877)	chrX	119432319	119432319	G	A	24	3	0.13
intergenic	Tgif2lx2(dist=1428479),Pabpc5(dist=17980)	chrX	119909216	119909216	C	A	30	4	0.13
intergenic	Pabpc5(dist=34535),Pcdh11x(dist=325627)	chrX	119964700	119964700	A	T	45	6	0.13
intergenic	Pabpc5(dist=58592),Pcdh11x(dist=301569)	chrX	119988757	119988758	TG	AT	31	4	0.13
intronic	Pcdh11x	chrX	120379223	120379223	C	T	30	4	0.13
intergenic	Pcdh11x(dist=351089),Nap1l3(dist=1132854)	chrX	121261707	121261707	T	C	24	3	0.13
intergenic	Pcdh11x(dist=712253),Nap1l3(dist=771690)	chrX	121622871	121622871	G	T	38	5	0.13
intergenic	Cldn34c1(dist=4348),Astx6(dist=60418)	chrX	123150002	123150002	A	C	24	3	0.13
intergenic	Sh3kbp1(dist=7994),Map3k15(dist=4287)	chrX	159983914	159983917	CACA	-	31	4	0.13
upstream	Cltrn(dist=234)	chrX	164089953	164089953	T	G	31	4	0.13
intergenic	Asb11(dist=23159),Asb9(dist=15574)	chrX	164482329	164482329	C	T	24	3	0.13
intronic	Glra2	chrX	165205392	165205392	G	A	56	7	0.13
intergenic	Glra2(dist=571411),Gemin8(dist=271176)	chrX	165899278	165899278	G	C	39	5	0.13
intronic	Gm21708,Gm3376,Rbmy	chrY	3775694	3775694	A	G	16	2	0.13
intergenic	Gm20901(dist=196577),G530011O06Rik(dist=22928)	chrY	90728212	90728212	A	G	31	4	0.13
intergenic	Pcmtd1(dist=500728),Sntg1(dist=685383)	chr1	7674356	7674356	A	C	65	8	0.12
intronic	Sntg1	chr1	8440772	8440772	A	G	33	4	0.12
intergenic	Acsl3(dist=68868),Gm29536(dist=15012)	chr1	78776611	78776611	T	C	41	5	0.12
intergenic	Acsl3(dist=68870),Gm29536(dist=15010)	chr1	78776613	78776613	T	G	41	5	0.12
ncRNA_intronic	Gm29536	chr1	78829839	78829839	G	A	50	6	0.12
intergenic	Gm20268(dist=237499),NONE(dist=NONE)	chr1	101412701	101412702	AA	-	50	6	0.12
intronic	Slc35f5	chr1	125581850	125581850	G	A	57	7	0.12
intronic	Ush2a	chr1	188344044	188344044	T	G	59	7	0.12
intronic	Micu1	chr10	59714632	59714632	A	G	86	10	0.12
intronic	Zfr2	chr10	81239320	81239320	T	G	26	3	0.12
intergenic	Ifngas1(dist=118772),Gm33337(dist=39184)	chr10	118675297	118675297	T	C	58	7	0.12
intronic	Grip1	chr10	119536419	119536419	G	C	69	8	0.12
intergenic	Llph(dist=60670),Hmga2(dist=68528)	chr10	120292740	120292740	G	T	76	9	0.12
intronic	Tafa2	chr10	123362451	123362451	C	T	60	7	0.12
intronic	Tafa2	chr10	123407136	123407136	G	A	67	8	0.12
intronic	Tafa2	chr10	123716637	123716637	A	G	89	11	0.12
intergenic	Tafa2(dist=242629),4930503E24Rik(dist=485241)	chr10	123983833	123983833	T	C	49	6	0.12
intergenic	1700021G15Rik(dist=79039),1700025K04Rik(dist=35694)	chr10	126336263	126336281	CCCCACCCACAACCCTCCC	-	60	7	0.12
intergenic	4930553C11Rik(dist=185075),Mat2b(dist=1104014)	chr11	39575300	39575300	T	-	69	8	0.12
intergenic	Fam20a(dist=36380),1700012B07Rik(dist=29664)	chr11	109758618	109758627	CTCTCTCTCA	-	52	6	0.12
intergenic	NONE(dist=NONE),Gm34304(dist=175949)	chr12	49192781	49192781	T	C	66	8	0.12
intergenic	Pnn(dist=16791),Mia2(dist=4783)	chr12	59090808	59090808	G	T	49	6	0.12
intergenic	Mdga2(dist=1712776),Gm31447(dist=194508)	chr12	68935325	68935325	C	T	42	5	0.12
intergenic	Mir466o(dist=51545),Frmd6(dist=104569)	chr12	70720944	70720945	AA	-	51	6	0.12
intergenic	Itgb8(dist=16499),Macc1(dist=188635)	chr12	119254775	119254775	T	G	66	8	0.12
intronic	Serpinb1c	chr13	32912850	32912850	G	A	52	6	0.12
intergenic	A230103O09Rik(dist=38695),Ofcc1(dist=132012)	chr13	39869870	39869870	T	C	25	3	0.12
intronic	Ofcc1	chr13	40173617	40173617	C	T	58	7	0.12
intergenic	4930518P08Rik(dist=92661),9430083A17Rik(dist=239829)	chr13	50857909	50857909	A	G	51	6	0.12
intronic	Thrb	chr14	17762865	17762865	A	G	34	4	0.12
intronic	Ube2e2	chr14	18808185	18808185	T	C	42	5	0.12
intergenic	Gm5622(dist=16035),Gm5800(dist=32647)	chr14	51678988	51678997	TATATGTATG	-	33	4	0.12
intronic	Ang4	chr14	51765860	51765860	T	C	33	4	0.12
intergenic	Olfr1507(dist=288421),Gm30214(dist=248299)	chr14	52784116	52784116	T	C	58	7	0.12
intergenic	Gm30214(dist=309288),Dad1(dist=886731)	chr14	53348754	53348754	T	C	50	6	0.12
intergenic	Gm30214(dist=669567),Dad1(dist=526452)	chr14	53709033	53709033	A	G	41	5	0.12
intergenic	Gm30214(dist=701591),Dad1(dist=494428)	chr14	53741057	53741057	A	T	42	5	0.12
intergenic	Gm30214(dist=727264),Dad1(dist=468755)	chr14	53766730	53766730	G	A	58	7	0.12
intergenic	Olfm4(dist=1751461),NONE(dist=NONE)	chr14	81774602	81774602	C	T	33	4	0.12
intergenic	Pcdh17(dist=1284906),4930529K09Rik(dist=424004)	chr14	85821966	85821966	A	G	34	4	0.12
intergenic	Pcdh20(dist=936450),Gm5088(dist=488378)	chr14	89407846	89407846	A	G	43	5	0.12
intergenic	Pcdh20(dist=1390402),Gm5088(dist=34426)	chr14	89861798	89861798	T	C	43	5	0.12
intergenic	NONE(dist=NONE),Pcdh9(dist=574014)	chr14	92439686	92439686	-	G	25	3	0.12
intronic	Gpc5	chr14	116202331	116202331	C	A	43	5	0.12
intergenic	Ghr(dist=129853),Fbxo4(dist=250359)	chr15	3713205	3713205	C	T	17	2	0.12
intergenic	Cdh6(dist=1323449),NONE(dist=NONE)	chr15	14497124	14497124	T	G	33	4	0.12
intergenic	NONE(dist=NONE),Cdh9(dist=406887)	chr15	16322028	16322028	-	CTCTGGTGG	34	4	0.12
intronic	Myo10	chr15	25761456	25761456	C	T	34	4	0.12
intergenic	Tmem74(dist=2859),Trhr(dist=323247)	chr15	43872888	43872888	G	A	75	9	0.12
intergenic	Mtss1(dist=45457),Zfp572(dist=179465)	chr15	59127483	59127483	T	A	67	8	0.12
intergenic	Gm41414(dist=346995),Rbfox1(dist=85543)	chr16	5799250	5799250	G	A	65	8	0.12
intronic	Rbfox1	chr16	5897591	5897591	T	C	75	9	0.12
intergenic	Rbfox1(dist=164880),Tmem114(dist=831916)	chr16	7577360	7577360	A	G	60	7	0.12
intronic	Spidr	chr16	15900832	15900832	G	C	82	10	0.12
intronic	Spidr	chr16	15915999	15915999	G	T	76	9	0.12
intronic	Pak2	chr16	32037692	32037692	T	C	67	8	0.12
intergenic	Tnk2(dist=31178),Muc4(dist=21215)	chr16	32714671	32714671	T	A	69	8	0.12
intergenic	Snx4(dist=3211),1700007L15Rik(dist=77081)	chr16	33302773	33302773	G	A	69	8	0.12
intronic	Parp14	chr16	35870638	35870638	T	C	78	9	0.12
intronic	Pde10a	chr17	8852414	8852414	T	G	41	5	0.12
intergenic	Vmn2r100(dist=29818),Vmn2r101(dist=15353)	chr17	19561878	19561878	G	A	73	9	0.12
intergenic	Olfr761(dist=87140),Olfr129(dist=14435)	chr17	38040162	38040164	AAA	-	69	8	0.12
intergenic	Fbxl17(dist=197219),Fer(dist=166182)	chr17	63697799	63697799	G	C	43	5	0.12
intergenic	Chst9(dist=302311),Cdh2(dist=526409)	chr18	16062468	16062468	G	A	86	10	0.12
intergenic	NONE(dist=NONE),Dsc3(dist=6461)	chr18	19954469	19954469	A	G	17	2	0.12
intergenic	Ythdc2(dist=118914),Kcnn2(dist=260225)	chr18	45008634	45008634	C	A	57	7	0.12
intergenic	Ythdc2(dist=357961),Kcnn2(dist=21178)	chr18	45247681	45247681	G	C	51	6	0.12
intergenic	G630055G22Rik(dist=1021312),1700044K03Rik(dist=393997)	chr18	49129292	49129292	C	T	78	9	0.12
intergenic	Ftmt(dist=96074),Srfbp1(dist=36623)	chr18	52429070	52429070	T	C	84	10	0.12
intronic	Marchf3	chr18	56886912	56886912	T	A	60	7	0.12
intronic	Rnf165	chr18	77507131	77507131	G	A	17	2	0.12
intergenic	Csf2ra(dist=21835),NONE(dist=NONE)	chr19	61250253	61250253	A	T	41	5	0.12
intronic	Lrp1b	chr2	42187178	42187178	T	C	91	11	0.12
intergenic	Slc25a12(dist=2004),Hat1(dist=19501)	chr2	71369759	71369759	C	T	50	6	0.12
intergenic	Gm13793(dist=273293),Lrrc4c(dist=1314170)	chr2	95003999	95003999	G	T	59	7	0.12
intronic	Lrrc4c	chr2	97068276	97068276	A	G	58	7	0.12
intronic	Spg11	chr2	122059059	122059059	-	C	33	4	0.12
intergenic	Sqor(dist=881319),Sema6d(dist=399099)	chr2	123690870	123690870	T	G	34	4	0.12
intergenic	Mir3090(dist=672579),Hao1(dist=259988)	chr2	134237373	134237373	T	C	74	9	0.12
intergenic	Mir1952(dist=599530),Sptlc3(dist=74373)	chr2	139419537	139419540	ACAC	-	52	6	0.12
intronic	Ptprt	chr2	161990779	161990779	G	A	17	2	0.12
intronic	Ptprt	chr2	161990781	161990781	A	G	17	2	0.12
intergenic	Dok5(dist=778124),1700028P15Rik(dist=298980)	chr2	171657899	171657899	G	T	76	9	0.12
intergenic	Edn3(dist=8302),Gm14616(dist=63560)	chr2	174792344	174792344	A	G	89	11	0.12
intergenic	NONE(dist=NONE),Hnf4g(dist=472589)	chr3	3035441	3035441	C	T	74	9	0.12
intergenic	Hnf4g(dist=344579),1110015O18Rik(dist=794329)	chr3	4004379	4004379	G	A	52	6	0.12
intergenic	Gm10745(dist=744152),Ralyl(dist=883144)	chr3	12588511	12588511	A	G	25	3	0.12
intergenic	Sirpb1b(dist=13524),Sirpb1c(dist=206558)	chr3	15588589	15588589	G	T	52	6	0.12
intergenic	Nbea(dist=831183),Tm4sf1(dist=270727)	chr3	57014884	57014884	A	C	33	4	0.12
intergenic	Fstl5(dist=269807),NONE(dist=NONE)	chr3	76979812	76979812	T	G	60	7	0.12
intergenic	Gm35185(dist=237946),Pglyrp3(dist=36143)	chr3	91978440	91978440	G	T	50	6	0.12
ncRNA_intronic	Gm6602	chr3	111922629	111922629	A	C	42	5	0.12
intergenic	Snx7(dist=417608),Mir137(dist=147313)	chr3	118286544	118286544	A	T	58	7	0.12
intronic	Adh1	chr3	138279456	138279471	ATATATATATACATAC	-	34	4	0.12
intergenic	8430436N08Rik(dist=514831),Car8(dist=52861)	chr4	8088632	8088632	C	A	65	8	0.12
intergenic	Car8(dist=71819),Rab2a(dist=224783)	chr4	8310860	8310861	AT	-	69	8	0.12
intergenic	Car8(dist=71822),Rab2a(dist=224779)	chr4	8310863	8310865	ATA	-	69	8	0.12
intergenic	A530072M11Rik(dist=374306),Gm30092(dist=905915)	chr4	16640531	16640531	G	C	76	9	0.12
intergenic	Gm30092(dist=22779),Mmp16(dist=194102)	chr4	17658970	17658970	G	A	42	5	0.12
intergenic	1700025O08Rik(dist=678292),Mms22l(dist=879724)	chr4	23616727	23616727	C	A	33	4	0.12
intronic	Mob3b	chr4	35081745	35081745	-	ACACACACACACACACACAC	26	3	0.12
intergenic	4933428C19Rik(dist=64866),Aptx(dist=91664)	chr4	40590414	40590414	T	C	26	3	0.12
intergenic	Cylc2(dist=31631),C630028M04Rik(dist=706535)	chr4	51261559	51261559	-	A	43	5	0.12
intergenic	Cylc2(dist=31632),C630028M04Rik(dist=706534)	chr4	51261560	51261560	-	ATATC	43	5	0.12
intergenic	Mup17(dist=28883),Mup18(dist=45463)	chr4	61624715	61624715	T	A	25	3	0.12
intergenic	Skint5(dist=90935),Skint11(dist=72946)	chr4	114090438	114090438	C	T	50	6	0.12
intergenic	Gm10573(dist=369431),9530002B09Rik(dist=6009)	chr4	122683250	122683250	G	A	33	4	0.12
intronic	Zfp981	chr4	146509063	146509063	A	G	26	3	0.12
intronic	Acot7	chr4	152246203	152246203	C	T	78	9	0.12
intronic	Ccdc146	chr5	21414588	21414588	A	G	50	6	0.12
intronic	Fbxl13	chr5	21604643	21604643	A	G	68	8	0.12
UTR3	Tomm7(NM_025394:c.*561A>G)	chr5	23839252	23839252	T	C	83	10	0.12
intergenic	Actr3b(dist=82715),Gm21663(dist=2252)	chr5	25933406	25933406	T	G	97	12	0.12
intergenic	Nkx1-1(dist=46576),Fam53a(dist=119687)	chr5	33480666	33480666	A	C	76	9	0.12
intergenic	Gm16223(dist=325041),Gm7854(dist=609861)	chr5	42541825	42541825	A	C	26	3	0.12
intergenic	Gm16223(dist=431119),Gm7854(dist=503780)	chr5	42647903	42647906	ATAT	-	41	5	0.12
intronic	Dthd1	chr5	62886927	62886927	A	C	69	8	0.12
intergenic	AA792892(dist=73511),Pramel42(dist=68439)	chr5	94457845	94457845	A	G	33	4	0.12
intergenic	Pramel47(dist=69392),Pramel48(dist=43839)	chr5	95412967	95412967	C	T	26	3	0.12
intergenic	Pramel47(dist=69394),Pramel48(dist=43837)	chr5	95412969	95412969	C	G	26	3	0.12
intergenic	Zfp951(dist=53123),Abcg3(dist=21866)	chr5	104913191	104913191	T	A	92	11	0.12
intronic	Sez6l	chr5	112456473	112456473	A	-	81	10	0.12
intergenic	Mvk(dist=105268),Fam222a(dist=2393)	chr5	114565858	114565858	-	TC	34	4	0.12
intergenic	Nxph1(dist=306418),AA545190(dist=1416472)	chr6	9554996	9554996	A	C	101	12	0.12
intergenic	Nxph1(dist=537646),AA545190(dist=1185244)	chr6	9786224	9786224	C	A	69	8	0.12
intergenic	4930554P06Rik(dist=36922),Fezf1(dist=26610)	chr6	23218437	23218437	A	T	33	4	0.12
intergenic	Gm13848(dist=246329),1700012A03Rik(dist=137828)	chr6	31912460	31912460	T	C	26	3	0.12
intergenic	Mtpn(dist=181829),9330158H04Rik(dist=611421)	chr6	35721717	35721717	G	A	90	11	0.12
intergenic	Jazf1(dist=151238),Gm4872(dist=1302)	chr6	53219862	53219862	T	A	25	3	0.12
intergenic	Rprl1(dist=562174),Rpia(dist=876372)	chr6	69889348	69889348	A	G	76	9	0.12
intergenic	Eva1a(dist=8949),Tacr1(dist=300427)	chr6	82102048	82102048	A	C	25	3	0.12
intergenic	Eva1a(dist=62658),Tacr1(dist=246718)	chr6	82155757	82155757	A	G	26	3	0.12
intergenic	2310040G24Rik(dist=7264),Pcbp1(dist=28989)	chr6	86495491	86495491	T	A	50	6	0.12
intronic	Aldh1l1	chr6	90581888	90581891	ACAC	-	57	7	0.12
intergenic	Hrh1(dist=12766),Atg7(dist=147063)	chr6	114496064	114496064	G	T	34	4	0.12
intronic	Klra15,Klra22	chr6	129982205	129982205	G	A	69	8	0.12
intronic	Klra12,Klra15,Klra22	chr6	130085684	130085684	A	T	43	5	0.12
intronic	Klra12,Klra15,Klra22	chr6	130206987	130206987	A	G	59	7	0.12
intronic	Klra12,Klra15,Klra22	chr6	130285419	130285419	T	A	42	5	0.12
intergenic	Grin2b(dist=149720),Eif4a3l1(dist=4274)	chr6	136323265	136323265	A	G	26	3	0.12
intronic	Far2	chr6	148077192	148077192	C	G	26	3	0.12
intergenic	Vmn2r29(dist=4524),Clcn4(dist=30457)	chr7	7251852	7251852	C	T	58	7	0.12
intergenic	Vmn2r45(dist=39773),Vmn2r47(dist=272406)	chr7	8528732	8528732	T	G	51	6	0.12
intronic	Vmn2r38	chr7	9083884	9083884	T	G	33	4	0.12
intergenic	Vmn1r76(dist=88530),Vmn1r77(dist=21482)	chr7	12019815	12019817	GAA	-	78	9	0.12
intergenic	Obox7(dist=140088),Obox2(dist=582767)	chr7	14806084	14806084	T	C	42	5	0.12
intronic	Arhgap35	chr7	16545118	16545118	A	G	78	9	0.12
intergenic	Igfl3(dist=36591),Mill1(dist=26894)	chr7	18218453	18218453	G	A	52	6	0.12
intronic	Mill2	chr7	18850196	18850197	AA	-	49	6	0.12
ncRNA_intronic	Gm4541	chr7	23156183	23156183	G	A	49	6	0.12
intergenic	1700015G11Rik(dist=617983),Mir6238(dist=1258062)	chr7	52633699	52633699	A	G	77	9	0.12
intronic	Tpcn2	chr7	145277949	145277949	G	A	49	6	0.12
intergenic	Gm17215(dist=139787),Efnb2(dist=1049129)	chr8	7568307	7568307	G	C	86	10	0.12
intronic	Trmt9b	chr8	36491036	36491037	GT	-	50	6	0.12
intergenic	Sgcz(dist=292439),Tusc3(dist=51898)	chr8	38953947	38953947	G	C	33	4	0.12
intronic	Acsl1	chr8	46523850	46523850	A	G	25	3	0.12
intronic	Galnt7	chr8	57597990	57597991	AG	-	26	3	0.12
intergenic	4930470O06Rik(dist=399299),Aadat(dist=262104)	chr8	60244020	60244020	T	C	33	4	0.12
intronic	Gm7827	chr8	71161695	71161695	A	G	50	6	0.12
intronic	St3gal2	chr8	110948085	110948085	T	C	59	7	0.12
intergenic	Gm29688(dist=27018),Pard3(dist=57600)	chr8	127006456	127006456	A	G	26	3	0.12
intergenic	Slc25a36(dist=68625),Gm33302(dist=96073)	chr9	97179666	97179666	C	T	59	7	0.12
intergenic	2900079G21Rik(dist=710792),Gm39436(dist=263608)	chr9	113059717	113059726	GTGTGCGTGC	-	50	6	0.12
intergenic	Btbd35f17(dist=127039),Gm5925(dist=15955)	chrX	4499634	4499634	A	G	25	3	0.12
intergenic	Ctag2(dist=484617),Slitrk2(dist=1115684)	chrX	65533634	65533634	T	A	33	4	0.12
intergenic	Ctag2(dist=1400354),Slitrk2(dist=199947)	chrX	66449371	66449371	G	A	34	4	0.12
intergenic	Mir465(dist=247237),Gm1140(dist=596538)	chrX	67086362	67086362	A	G	34	4	0.12
intergenic	Mir465(dist=346698),Gm1140(dist=497077)	chrX	67185823	67185823	A	C	43	5	0.12
intergenic	Mir509(dist=343083),Fmr1os(dist=314252)	chrX	68353262	68353262	T	A	41	5	0.12
intergenic	Fmr1(dist=26281),Fmr1nb(dist=17597)	chrX	68744242	68744242	A	G	33	4	0.12
upstream	Cnga2(dist=985)	chrX	71990864	71990864	C	T	33	4	0.12
intergenic	Magea4(dist=15665),Gabre(dist=18803)	chrX	72238629	72238629	G	A	41	5	0.12
intergenic	Ctag2l1(dist=74421),Olfr1325(dist=38508)	chrX	74555820	74555820	G	A	42	5	0.12
intergenic	Pls3(dist=140738),Cldn34b3(dist=248386)	chrX	76015920	76015920	G	A	41	5	0.12
intergenic	Pls3(dist=347960),Cldn34b3(dist=41164)	chrX	76223142	76223142	A	G	33	4	0.12
intergenic	Pls3(dist=373029),Cldn34b3(dist=16095)	chrX	76248211	76248211	G	T	33	4	0.12
intergenic	Cldn34b4(dist=134835),Cldn34d(dist=49796)	chrX	76532814	76532814	T	G	26	3	0.12
intergenic	Cldn34d(dist=199477),Tbl1x(dist=708826)	chrX	76802401	76802401	C	A	43	5	0.12
intergenic	Cldn34d(dist=278169),Tbl1x(dist=630134)	chrX	76881093	76881093	T	C	34	4	0.12
intergenic	Tmem47(dist=143420),4930595M18Rik(dist=178280)	chrX	81241295	81241295	T	C	26	3	0.12
intergenic	Gpr165(dist=100642),Pgr15l(dist=252566)	chrX	96820030	96820030	G	T	34	4	0.12
intergenic	Gpr165(dist=221796),Pgr15l(dist=131412)	chrX	96941184	96941184	C	T	34	4	0.12
intergenic	Efnb1(dist=226912),Gm14812(dist=29397)	chrX	99375934	99375934	G	A	34	4	0.12
intergenic	Pja1(dist=278686),Tmem28(dist=70743)	chrX	99749421	99749421	A	G	26	3	0.12
intronic	Eda	chrX	100016912	100016912	A	C	41	5	0.12
intergenic	Gm7134(dist=359300),Pou3f4(dist=79923)	chrX	110734456	110734456	G	A	43	5	0.12
intergenic	Hdx(dist=104625),Tex16(dist=291816)	chrX	111801704	111801704	G	A	34	4	0.12
intergenic	2010106E10Rik(dist=2234),Zfp711(dist=39949)	chrX	112560577	112560577	A	C	33	4	0.12
intronic	Chm	chrX	113059920	113059920	T	A	52	6	0.12
intronic	Dach2	chrX	113359250	113359250	G	A	41	5	0.12
intronic	Dach2	chrX	113369783	113369783	G	A	43	5	0.12
intronic	Dach2	chrX	113382584	113382584	A	G	43	5	0.12
intronic	Dach2	chrX	113433796	113433796	C	G	42	5	0.12
intergenic	Dach2(dist=99770),Klhl4(dist=538177)	chrX	113936156	113936156	G	A	34	4	0.12
intronic	Klhl4	chrX	114529638	114529638	C	G	42	5	0.12
intergenic	Gm7429(dist=69899),Cpxcr1(dist=1397660)	chrX	115051284	115051284	A	T	41	5	0.12
intergenic	Gm7429(dist=109038),Cpxcr1(dist=1358521)	chrX	115090423	115090423	A	C	41	5	0.12
intergenic	Gm7429(dist=315969),Cpxcr1(dist=1151590)	chrX	115297354	115297354	T	C	25	3	0.12
intergenic	Gm7429(dist=354448),Cpxcr1(dist=1113111)	chrX	115335833	115335833	G	A	42	5	0.12
intergenic	Gm7429(dist=475168),Cpxcr1(dist=992391)	chrX	115456553	115456553	T	C	33	4	0.12
intergenic	Gm7429(dist=793356),Cpxcr1(dist=674203)	chrX	115774741	115774741	A	T	33	4	0.12
intergenic	Gm7429(dist=955979),Cpxcr1(dist=511580)	chrX	115937364	115937364	G	A	43	5	0.12
intergenic	Gm7429(dist=964247),Cpxcr1(dist=503312)	chrX	115945632	115945632	C	T	34	4	0.12
intergenic	Gm7429(dist=1016190),Cpxcr1(dist=451369)	chrX	115997575	115997575	G	C	42	5	0.12
intergenic	Gm7429(dist=1360336),Cpxcr1(dist=107223)	chrX	116341721	116341721	C	T	42	5	0.12
intergenic	Gm7429(dist=1388768),Cpxcr1(dist=78791)	chrX	116370153	116370153	A	T	42	5	0.12
intergenic	Cpxcr1(dist=39726),H2ab2(dist=162669)	chrX	116518509	116518509	-	A	33	4	0.12
intergenic	H2ab2(dist=246440),H2ab1(dist=86792)	chrX	116927965	116927965	C	T	34	4	0.12
intergenic	H2ab1(dist=187863),Tgif2lx2(dist=1224260)	chrX	117202967	117202967	A	T	34	4	0.12
intergenic	H2ab1(dist=368476),Tgif2lx2(dist=1043647)	chrX	117383580	117383580	C	A	43	5	0.12
intergenic	H2ab1(dist=444910),Tgif2lx2(dist=967213)	chrX	117460014	117460014	C	A	41	5	0.12
intergenic	H2ab1(dist=597520),Tgif2lx2(dist=814603)	chrX	117612624	117612624	T	A	43	5	0.12
intergenic	H2ab1(dist=669851),Tgif2lx2(dist=742272)	chrX	117684955	117684955	A	T	33	4	0.12
intergenic	H2ab1(dist=688581),Tgif2lx2(dist=723542)	chrX	117703685	117703685	C	T	33	4	0.12
intergenic	H2ab1(dist=743535),Tgif2lx2(dist=668588)	chrX	117758639	117758639	G	A	33	4	0.12
intergenic	H2ab1(dist=802949),Tgif2lx2(dist=609174)	chrX	117818053	117818053	A	G	42	5	0.12
intergenic	H2ab1(dist=950982),Tgif2lx2(dist=461141)	chrX	117966086	117966086	A	C	43	5	0.12
intergenic	H2ab1(dist=993239),Tgif2lx2(dist=418884)	chrX	118008343	118008343	C	A	41	5	0.12
intergenic	H2ab1(dist=1183600),Tgif2lx2(dist=228523)	chrX	118198704	118198704	T	G	49	6	0.12
intergenic	H2ab1(dist=1312058),Tgif2lx2(dist=100065)	chrX	118327162	118327162	A	G	58	7	0.12
intergenic	Tgif2lx2(dist=17085),Tgif2lx2(dist=34363)	chrX	118445343	118445343	T	C	43	5	0.12
intergenic	Tgif2lx2(dist=43869),Pabpc5(dist=1402590)	chrX	118524606	118524606	-	CCTAATG	26	3	0.12
intergenic	Tgif2lx2(dist=143701),Pabpc5(dist=1302758)	chrX	118624438	118624438	C	T	34	4	0.12
intergenic	Tgif2lx2(dist=276949),Pabpc5(dist=1169510)	chrX	118757686	118757686	T	C	34	4	0.12
intergenic	Tgif2lx2(dist=473924),Pabpc5(dist=972535)	chrX	118954661	118954661	A	T	43	5	0.12
intergenic	Tgif2lx2(dist=729192),Pabpc5(dist=717267)	chrX	119209929	119209929	T	C	25	3	0.12
intergenic	Tgif2lx2(dist=832296),Pabpc5(dist=614163)	chrX	119313033	119313033	G	C	41	5	0.12
intergenic	Tgif2lx2(dist=928630),Pabpc5(dist=517829)	chrX	119409367	119409367	T	C	42	5	0.12
intergenic	Tgif2lx2(dist=928646),Pabpc5(dist=517813)	chrX	119409383	119409383	G	A	41	5	0.12
intergenic	Tgif2lx2(dist=968465),Pabpc5(dist=477994)	chrX	119449202	119449202	G	A	17	2	0.12
intergenic	Tgif2lx2(dist=994567),Pabpc5(dist=451892)	chrX	119475304	119475304	-	AATCACCAA	43	5	0.12
intergenic	Tgif2lx2(dist=1243976),Pabpc5(dist=202483)	chrX	119724713	119724713	A	T	34	4	0.12
intergenic	Pabpc5(dist=58900),Pcdh11x(dist=301262)	chrX	119989065	119989065	G	A	25	3	0.12
intergenic	Pabpc5(dist=200501),Pcdh11x(dist=159661)	chrX	120130666	120130666	A	G	41	5	0.12
intergenic	Pabpc5(dist=257001),Pcdh11x(dist=103161)	chrX	120187166	120187166	C	T	41	5	0.12
intronic	Pcdh11x	chrX	120372835	120372835	G	C	34	4	0.12
intronic	Pcdh11x	chrX	120644689	120644689	A	G	52	6	0.12
intronic	Pcdh11x	chrX	120657451	120657451	T	G	33	4	0.12
intronic	Pcdh11x	chrX	120826469	120826469	G	A	42	5	0.12
intergenic	Pcdh11x(dist=125982),Nap1l3(dist=1357961)	chrX	121036600	121036600	C	T	41	5	0.12
intergenic	Pcdh11x(dist=512075),Nap1l3(dist=971868)	chrX	121422693	121422693	A	G	34	4	0.12
intergenic	Pcdh11x(dist=525585),Nap1l3(dist=958358)	chrX	121436203	121436203	A	G	42	5	0.12
intergenic	NONE(dist=NONE),4932411N23Rik(dist=45366)	chrX	126767096	126767096	T	A	34	4	0.12
intergenic	Kir3dl1(dist=46556),Tceal3(dist=9980)	chrX	136580862	136580862	G	T	50	6	0.12
intronic	Wnk3	chrX	151214495	151214498	TTTT	-	26	3	0.12
intergenic	Asb11(dist=23166),Asb9(dist=15567)	chrX	164482336	164482336	T	C	25	3	0.12
intronic	Asb9	chrX	164512215	164512215	A	T	52	6	0.12
intergenic	Asb9(dist=174314),Mospd2(dist=222105)	chrX	164714066	164714066	T	C	25	3	0.12
intergenic	Asb9(dist=232230),Mospd2(dist=164189)	chrX	164771982	164771982	A	C	26	3	0.12
intergenic	Asb9(dist=232259),Mospd2(dist=164160)	chrX	164772011	164772011	G	A	34	4	0.12
intergenic	Fancb(dist=49159),Glra2(dist=82586)	chrX	165046431	165046431	C	T	33	4	0.12
intergenic	Gm21708(dist=125504),Gm21064(dist=432349)	chrY	3908775	3908778	ACAC	-	25	3	0.12
intronic	Rp1	chr1	4129463	4129463	G	C	81	9	0.11
intergenic	1700063A18Rik(dist=169586),4930533P14Rik(dist=420713)	chr1	96191344	96191344	T	C	66	7	0.11
intergenic	Lemd1(dist=3350),Klhdc8a(dist=37894)	chr1	132260732	132260732	C	T	70	8	0.11
intronic	Dennd1b	chr1	138964839	138964839	T	A	18	2	0.11
intergenic	Cfhr2(dist=42268),Cfh(dist=184888)	chr1	139900967	139900967	C	T	38	4	0.11
intergenic	4930590L20Rik(dist=1724431),Gm35244(dist=937022)	chr1	142380833	142380833	T	C	36	4	0.11
intergenic	Brinp3(dist=1187497),Pla2g4a(dist=1739650)	chr1	148089969	148089969	A	C	65	7	0.11
intergenic	Gm26685(dist=180119),Dpt(dist=101662)	chr1	164695001	164695001	G	T	81	9	0.11
ncRNA_intronic	Mir297c	chr1	185809785	185809785	C	T	82	9	0.11
intergenic	Mir297c(dist=21887),Lyplal1(dist=77050)	chr1	186010682	186010682	C	T	66	7	0.11
intronic	Esrrg	chr1	187923944	187923944	C	T	80	9	0.11
intronic	Ush2a	chr1	188623332	188623332	G	A	82	9	0.11
intronic	Ush2a	chr1	188623366	188623366	C	T	83	9	0.11
intergenic	Kcnk2(dist=51787),Cenpf(dist=186554)	chr1	189454060	189454060	C	T	27	3	0.11
intronic	Ust	chr10	8241053	8241053	T	A	64	7	0.11
intronic	Raet1a,Raet1b,Raet1c	chr10	22315829	22315829	A	C	19	2	0.11
ncRNA_intronic	F930017D23Rik	chr10	43617969	43617969	T	G	35	4	0.11
intergenic	Atg5(dist=4847),Prdm1(dist=68028)	chr10	44369146	44369146	A	G	72	8	0.11
intronic	Pcdh15	chr10	74024828	74024828	C	T	76	8	0.11
intronic	Syn3	chr10	86285959	86285959	G	A	62	7	0.11
intronic	Syn3	chr10	86285961	86285961	C	T	64	7	0.11
intronic	Grip1	chr10	119501415	119501415	A	G	63	7	0.11
intronic	Grip1	chr10	119504574	119504574	G	A	66	7	0.11
intergenic	Llph(dist=107262),Hmga2(dist=21936)	chr10	120339332	120339332	C	A	61	7	0.11
intronic	Rassf3	chr10	121430178	121430178	G	A	57	6	0.11
intronic	Ppm1h	chr10	122940638	122940638	C	T	38	4	0.11
intronic	Ppm1h	chr10	122940703	122940703	C	T	55	6	0.11
intronic	Usp15	chr10	123150951	123150951	-	ACACACACACAT	75	8	0.11
intergenic	Olfr770(dist=14555),Olfr771(dist=11708)	chr10	129148321	129148321	G	T	54	6	0.11
intronic	Sun3	chr11	9028491	9028491	C	A	66	7	0.11
intergenic	Abca13(dist=86498),Vwc2(dist=1343259)	chr11	9770757	9770757	T	G	37	4	0.11
intergenic	Cep68(dist=28059),Slc1a4(dist=24697)	chr11	20277483	20277483	G	T	54	6	0.11
intronic	Ebf1	chr11	44620697	44620702	TTCCCG	-	38	4	0.11
intronic	Ebf1	chr11	44870982	44870987	TCTCTG	-	54	6	0.11
intronic	Specc1	chr11	62024819	62024819	-	T	57	6	0.11
intronic	Shisa6	chr11	66473461	66473461	T	C	19	2	0.11
exonic	Myh8	chr11	67297486	67297487	AT	CC	46	5	0.11
intergenic	Elobl(dist=2389),2210409E12Rik(dist=3318)	chr11	88969320	88969320	G	A	79	9	0.11
ncRNA_intronic	Gm26520	chr12	3347850	3347850	G	A	45	5	0.11
intergenic	Gm9866(dist=106551),Sox11(dist=67201)	chr12	27267067	27267067	T	G	79	9	0.11
intergenic	Lrfn5(dist=815953),Spanxn4(dist=13903)	chr12	62673884	62673884	A	G	90	10	0.11
intergenic	Max(dist=220593),Fut8(dist=55263)	chr12	77182841	77182841	C	T	80	9	0.11
intronic	Cep128	chr12	91242778	91242778	C	G	38	4	0.11
intergenic	Sel1l(dist=1019112),4930559C10Rik(dist=548188)	chr12	92868269	92868269	A	G	37	4	0.11
intergenic	1700019M22Rik(dist=510297),Gm47415(dist=1518838)	chr12	96557519	96557519	G	A	96	11	0.11
intergenic	Prl2c1(dist=24376),Prl4a1(dist=134045)	chr13	27882166	27882167	CC	GA	75	8	0.11
intronic	Cdkal1	chr13	29334690	29334690	G	C	38	4	0.11
intronic	Tbc1d7	chr13	43160313	43160313	C	T	27	3	0.11
intronic	Kif13a	chr13	46893779	46893798	CTCTCTCTCTCTCTCTCACA	-	37	4	0.11
intronic	Mast4	chr13	102904921	102904922	AC	-	44	5	0.11
intronic	Srek1	chr13	103756203	103756203	T	C	47	5	0.11
intronic	Synpr	chr14	13599873	13599873	A	-	37	4	0.11
intronic	Rarb	chr14	17039012	17039012	C	A	19	2	0.11
intergenic	Pou5f1-rs6(dist=114095),Thrb(dist=440579)	chr14	17220381	17220381	T	C	27	3	0.11
intergenic	Hesx1(dist=33515),Il17rd(dist=3161)	chr14	27035840	27035840	T	C	38	4	0.11
intronic	Arhgef3	chr14	27260681	27260681	A	G	38	4	0.11
intronic	Erc2	chr14	28382521	28382521	C	T	72	8	0.11
exonic	Olfr739	chr14	50424926	50424926	G	T	36	4	0.11
intergenic	Gm30214(dist=317637),Dad1(dist=878382)	chr14	53357103	53357103	G	C	38	4	0.11
intergenic	Gm30214(dist=541028),Dad1(dist=654991)	chr14	53580494	53580494	G	A	46	5	0.11
intronic	Pcdh17	chr14	84521167	84521167	G	A	37	4	0.11
intronic	Pcdh17	chr14	84521171	84521171	-	TG	37	4	0.11
intergenic	Pcdh20(dist=860782),Gm5088(dist=564045)	chr14	89332178	89332179	AA	-	27	3	0.11
intronic	Klhl1	chr14	96259637	96259637	-	TATA	47	5	0.11
intergenic	Klhl1(dist=969459),Dach1(dist=298353)	chr14	97488493	97488493	T	C	94	10	0.11
intergenic	Slitrk1(dist=1011730),Slitrk6(dist=822609)	chr14	109925969	109925969	A	C	46	5	0.11
intronic	Gpc5	chr14	115297210	115297210	C	T	66	7	0.11
intergenic	Slc1a3(dist=209058),Ranbp3l(dist=48084)	chr15	8919865	8919865	T	C	38	4	0.11
intergenic	Cdh10(dist=124954),Gm35496(dist=46133)	chr15	19139190	19139240	ATATAATATATATATATATATTATATATATATATATATATATATATATATA	-	28	3	0.11
intronic	Cdh12	chr15	21482796	21482796	-	GTGTGTGC	62	7	0.11
intergenic	Cdh18(dist=375343),Basp1(dist=1513516)	chr15	23849761	23849761	C	-	71	8	0.11
intergenic	Sdc2(dist=42657),Cpq(dist=5740)	chr15	33077378	33077389	ACACACACACAT	-	55	6	0.11
intergenic	Mtdh(dist=82063),Laptm4b(dist=12427)	chr15	34225599	34225599	C	T	18	2	0.11
intronic	Oxr1	chr15	41481050	41481050	G	A	38	4	0.11
intergenic	Csmd3(dist=1558127),Trps1(dist=304643)	chr15	50350116	50350116	C	T	66	7	0.11
intergenic	Gm19303(dist=350584),Eif3h(dist=40369)	chr15	51746194	51746194	A	C	64	7	0.11
intronic	Scube1	chr15	83722721	83722721	G	C	36	4	0.11
intronic	Mov10l1	chr15	88985351	88985351	G	A	81	9	0.11
intronic	Mucl1	chr15	103752704	103752704	T	A	74	8	0.11
intergenic	Gm41414(dist=15303),Rbfox1(dist=417235)	chr16	5467558	5467558	T	G	53	6	0.11
intronic	Rbfox1	chr16	6059201	6059201	T	C	75	8	0.11
intronic	Rbfox1	chr16	6275456	6275456	T	C	63	7	0.11
intronic	Rbfox1	chr16	6308831	6308831	C	A	66	7	0.11
intronic	Rbfox1	chr16	7310687	7310687	C	A	66	7	0.11
intergenic	Rbfox1(dist=30458),Tmem114(dist=966338)	chr16	7442938	7442938	C	A	38	4	0.11
intergenic	Rbfox1(dist=429881),Tmem114(dist=566915)	chr16	7842361	7842361	C	A	76	8	0.11
intergenic	Rbfox1(dist=587335),Tmem114(dist=409461)	chr16	7999815	7999815	C	A	45	5	0.11
intergenic	Shisa9(dist=27363),1700003L19Rik(dist=513123)	chr16	12298267	12298267	C	T	57	6	0.11
intergenic	Shisa9(dist=152863),1700003L19Rik(dist=387623)	chr16	12423767	12423767	C	T	54	6	0.11
intergenic	Shisa9(dist=185489),1700003L19Rik(dist=354997)	chr16	12456393	12456393	T	C	65	7	0.11
intergenic	Shisa9(dist=352338),1700003L19Rik(dist=188148)	chr16	12623242	12623242	T	C	65	7	0.11
intergenic	Efcab1(dist=542097),Ube2v2(dist=84367)	chr16	15466619	15466619	T	C	57	6	0.11
intergenic	Ccdc50(dist=1750),Gm10823(dist=395962)	chr16	27453968	27453968	A	G	74	8	0.11
intergenic	Ccdc50(dist=182729),Gm10823(dist=214983)	chr16	27634947	27634947	A	C	75	8	0.11
intronic	Atp13a4	chr16	29497364	29497364	G	A	72	8	0.11
intergenic	Gm46567(dist=69687),Gm1968(dist=73207)	chr16	29884720	29884720	G	A	74	8	0.11
intergenic	Tnk2(dist=27632),Muc4(dist=24761)	chr16	32711125	32711125	G	A	53	6	0.11
intronic	Gbe1	chr16	70542925	70542925	A	G	19	2	0.11
intergenic	Ncam2(dist=691595),4930553E22Rik(dist=2055261)	chr16	82315882	82315882	A	G	105	12	0.11
intergenic	Ncam2(dist=1812147),4930553E22Rik(dist=934709)	chr16	83436434	83436434	T	A	85	9	0.11
intergenic	Scaf4(dist=41731),Hunk(dist=60163)	chr16	90326234	90326234	A	C	36	4	0.11
intergenic	Gm16386(dist=21572),Zfp945(dist=7378)	chr17	22839319	22839319	T	G	63	7	0.11
upstream	Olfr120(dist=863)	chr17	37725136	37725136	A	T	71	8	0.11
intronic	Rbbp8	chr18	11649686	11649686	G	T	85	9	0.11
intergenic	Arap3(dist=26885),Pcdh1(dist=170840)	chr18	38025854	38025854	A	C	90	10	0.11
ncRNA_intronic	A330093E20Rik	chr18	46004208	46004208	A	G	79	9	0.11
intergenic	9130209A04Rik(dist=27567),Gm5095(dist=39300)	chr18	47498435	47498435	G	A	54	6	0.11
intergenic	G630055G22Rik(dist=31466),1700044K03Rik(dist=1383843)	chr18	48139446	48139446	C	T	70	8	0.11
intergenic	1700044K03Rik(dist=49484),Dtwd2(dist=122220)	chr18	49573925	49573925	A	G	88	10	0.11
intronic	Tnfaip8	chr18	50040105	50040105	C	T	63	7	0.11
intronic	Tnfaip8	chr18	50075012	50075012	C	G	62	7	0.11
intronic	Prdm6	chr18	53482029	53482030	GG	-	28	3	0.11
intergenic	Prdm6(dist=65023),Gm19466(dist=7271)	chr18	53640880	53640880	C	A	71	8	0.11
intergenic	Prdm6(dist=68894),Gm19466(dist=3400)	chr18	53644751	53644751	C	A	81	9	0.11
intergenic	9330117O12Rik(dist=201901),Zfp608(dist=46274)	chr18	54841771	54841771	A	G	57	6	0.11
intergenic	Tex43(dist=41316),Lmnb1(dist=71718)	chr18	56636095	56636095	A	C	54	6	0.11
intergenic	Ctxn3(dist=13453),1700066O22Rik(dist=12835)	chr18	57491587	57491587	G	A	62	7	0.11
intergenic	Ccdc192(dist=18280),Gm19519(dist=24819)	chr18	57749345	57749345	A	T	70	8	0.11
intronic	Sh3tc2	chr18	61956809	61956809	-	CCGGGGGGG	55	6	0.11
intronic	Zbtb7c	chr18	76009694	76009741	TATGTGTGTGTGTGTGTATATATATATATATATATATATATATATATA	-	28	3	0.11
intergenic	Cbln2(dist=719261),Socs6(dist=1427625)	chr18	87437544	87437544	T	C	88	10	0.11
intronic	Cyp2c69	chr19	39851932	39851932	T	C	82	9	0.11
intergenic	Gm26644(dist=35539),Pax2(dist=15582)	chr19	44731019	44731019	G	C	38	4	0.11
intergenic	Gm26629(dist=1290666),Ins1(dist=194972)	chr19	52069325	52069325	C	T	83	9	0.11
intronic	Sfmbt2	chr2	10373135	10373136	GG	-	35	4	0.11
intronic	B3galt1	chr2	67689434	67689434	C	T	28	3	0.11
intronic	Rapgef4	chr2	72065871	72065871	A	G	65	7	0.11
intronic	Rapgef4	chr2	72065880	72065880	T	C	61	7	0.11
intronic	Pde11a	chr2	76135722	76135722	-	CACA	55	6	0.11
ncRNA_intronic	Gm13974	chr2	114981139	114981142	TATA	-	28	3	0.11
intronic	Ganc	chr2	120407467	120407467	-	T	56	6	0.11
intronic	Shld1	chr2	132701758	132701758	T	A	36	4	0.11
intergenic	Mir3090(dist=704037),Hao1(dist=228530)	chr2	134268831	134268831	C	G	91	10	0.11
intronic	Pak7	chr2	136173966	136173966	A	G	87	10	0.11
intergenic	Dhx35(dist=138014),4933416E03Rik(dist=951107)	chr2	158996234	158996234	T	G	72	8	0.11
intergenic	Gm14326(dist=4632),Zfp971(dist=61364)	chr2	177961920	177961920	G	C	62	7	0.11
intergenic	Slc7a14(dist=247184),Kcnmb2(dist=345200)	chr3	31557503	31557503	C	G	38	4	0.11
intergenic	D3Ertd751e(dist=531152),NONE(dist=NONE)	chr3	42290093	42290112	AAGGAAGGAAGGAAGAAAGA	-	38	4	0.11
intergenic	Mir6379(dist=757795),Gm7977(dist=367434)	chr3	47658577	47658578	TG	CA	36	4	0.11
intergenic	Mir6379(dist=1022738),Gm7977(dist=102492)	chr3	47923520	47923520	T	C	38	4	0.11
upstream	Gm7977(dist=359)	chr3	48027118	48027118	C	T	37	4	0.11
intergenic	Pcdh18(dist=294991),Slc7a11(dist=312629)	chr3	50052307	50052307	T	C	45	5	0.11
intergenic	Pcdh18(dist=294993),Slc7a11(dist=312626)	chr3	50052309	50052310	CA	GG	45	5	0.11
intergenic	Slc7a11(dist=467311),Noct(dist=313523)	chr3	50910924	50910924	G	T	28	3	0.11
ncRNA_intronic	Vmn2r-ps11	chr3	64698214	64698215	AA	CT	28	3	0.11
intergenic	Otol1(dist=133677),Gm6634(dist=609987)	chr3	70162385	70162392	GTGTGTGT	-	45	5	0.11
intergenic	Otol1(dist=142290),Gm6634(dist=601381)	chr3	70170998	70170998	G	A	27	3	0.11
intergenic	Gm20356(dist=21015),Gm36069(dist=66982)	chr3	74038292	74038292	T	A	54	6	0.11
intergenic	Gm36069(dist=737863),Zbbx(dist=173598)	chr3	74864297	74864297	C	A	75	8	0.11
intronic	Fcrls	chr3	87260894	87260894	G	A	82	9	0.11
intronic	Col11a1	chr3	114100794	114100794	-	GC	45	5	0.11
intronic	Dpyd	chr3	119050303	119050303	A	G	65	7	0.11
intronic	Pde5a	chr3	122836039	122836056	CTCCTCCTCCTCCTCCTC	-	35	4	0.11
intergenic	Papss1(dist=334287),Dkk2(dist=107334)	chr3	131977958	131977958	T	G	106	12	0.11
intergenic	Pdha2(dist=243990),Unc5c(dist=9219)	chr3	141456345	141456345	G	A	72	8	0.11
intergenic	Sdr16c6(dist=53935),Penk(dist=2087)	chr4	4131449	4131449	A	T	84	9	0.11
intergenic	Penk(dist=243973),Gm11780(dist=144986)	chr4	4382788	4382788	A	C	82	9	0.11
intergenic	Penk(dist=346598),Gm11780(dist=42361)	chr4	4485413	4485413	A	G	64	7	0.11
intergenic	Bpnt2(dist=61040),4930423M02Rik(dist=777982)	chr4	4854346	4854346	C	T	74	8	0.11
intergenic	Bpnt2(dist=111650),4930423M02Rik(dist=727372)	chr4	4904956	4904956	G	A	65	7	0.11
intergenic	8430436N08Rik(dist=215457),Car8(dist=352235)	chr4	7789258	7789258	A	G	73	8	0.11
intergenic	Chd7(dist=107690),Clvs1(dist=293154)	chr4	8976139	8976139	T	C	55	6	0.11
intergenic	1700123M08Rik(dist=30615),Tmem67(dist=14449)	chr4	12024910	12024910	C	A	56	6	0.11
intergenic	Gm2560(dist=75350),Slc26a7(dist=138538)	chr4	14366659	14366659	G	A	71	8	0.11
intergenic	Gm20764(dist=199380),Akirin2(dist=30331)	chr4	34520281	34520284	TCTT	-	64	7	0.11
intergenic	C9orf72(dist=413890),Lingo2(dist=66920)	chr4	35639726	35639728	AAA	-	28	3	0.11
intergenic	Gm12371(dist=120200),Gm12374(dist=141180)	chr4	37108223	37108223	T	C	55	6	0.11
intergenic	Gm12381(dist=190824),1700009N14Rik(dist=403986)	chr4	39046307	39046307	T	C	53	6	0.11
intergenic	Kdm4c(dist=366979),Dmac1(dist=504508)	chr4	74772843	74772843	A	C	96	11	0.11
intergenic	Ccdc171(dist=117500),6030471H07Rik(dist=58397)	chr4	83983643	83983643	G	A	62	7	0.11
intronic	Nfia	chr4	97764042	97764042	T	A	53	6	0.11
intergenic	9530002B09Rik(dist=47760),Gm12873(dist=18580)	chr4	122752895	122752895	A	G	38	4	0.11
intergenic	Cap1(dist=15791),Mfsd2a(dist=44971)	chr4	122901867	122901880	AGAGAGAGAGAGAG	-	57	6	0.11
intergenic	Rps6ka1(dist=32892),Hmgn2(dist=44050)	chr4	133920689	133920689	G	A	61	7	0.11
intergenic	1700095A21Rik(dist=408405),Rex2(dist=66572)	chr4	146955278	146955278	C	T	47	5	0.11
intronic	Rere	chr4	150371080	150371080	T	G	70	8	0.11
intergenic	Gm5861(dist=16415),Speer1(dist=137236)	chr5	11204225	11204225	T	G	71	8	0.11
intronic	Magi2	chr5	20531435	20531435	C	G	73	8	0.11
intronic	Ccdc146	chr5	21397613	21397613	A	G	75	8	0.11
intergenic	Reln(dist=43761),Orc5(dist=98014)	chr5	22388466	22388466	G	A	90	10	0.11
intronic	Lhfpl3	chr5	23001583	23001583	T	C	74	8	0.11
intronic	Lhfpl3	chr5	23057105	23057105	C	G	74	8	0.11
intronic	Lhfpl3	chr5	23080944	23080944	C	T	47	5	0.11
intergenic	Lhfpl3(dist=37004),5031425E22Rik(dist=69701)	chr5	23312601	23312601	T	C	79	9	0.11
intronic	Kmt2e	chr5	23455488	23455488	C	A	72	8	0.11
intronic	Fam126a	chr5	24006523	24006523	T	C	64	7	0.11
UTR3	Rbm33(NM_028234:c.*4819T>G)	chr5	28418435	28418435	T	G	74	8	0.11
ncRNA_intronic	9530036O11Rik	chr5	28667806	28667806	C	T	63	7	0.11
intergenic	Rab28(dist=45686),Nkx3-2(dist=7595)	chr5	41753865	41753888	TTTTTTTTTTTTTTTTTTTTTTTT	-	46	5	0.11
intergenic	Gm16223(dist=838389),Gm7854(dist=96469)	chr5	43055173	43055217	GAGGGGAGGGGAGGGGAGGGGAGGGGAGGGGAGGGGAGGGGAGGG	-	27	3	0.11
intronic	Prom1	chr5	44025875	44025875	T	C	73	8	0.11
intergenic	Smim20(dist=71438),Rbpj(dist=205801)	chr5	53349978	53349978	T	C	46	5	0.11
intergenic	1700017L05Rik(dist=1969310),Adgrl3(dist=1582404)	chr5	79438167	79438167	C	T	111	12	0.11
intergenic	Zfp326(dist=219018),Gm32921(dist=186502)	chr5	106134838	106134838	A	C	63	7	0.11
intronic	Tmem175	chr5	108634210	108634211	CT	-	56	6	0.11
intronic	Tmem132d	chr5	128084976	128084976	A	G	73	8	0.11
intergenic	Stard13(dist=66505),1700028E10Rik(dist=111977)	chr5	151256698	151256698	A	G	37	4	0.11
intergenic	Stard13(dist=66508),1700028E10Rik(dist=111974)	chr5	151256701	151256701	T	C	38	4	0.11
intergenic	Nxph1(dist=1174622),AA545190(dist=548268)	chr6	10423200	10423200	A	G	104	11	0.11
intergenic	Mtpn(dist=534467),9330158H04Rik(dist=258783)	chr6	36074355	36074355	C	T	71	8	0.11
intergenic	Gm35216(dist=255327),Cntnap2(dist=721378)	chr6	44338682	44338683	AC	-	35	4	0.11
intergenic	Vmn1r9(dist=3741),Vmn1r10(dist=37739)	chr6	57075686	57075686	C	A	38	4	0.11
intergenic	Pyurf(dist=4293),Lancl2(dist=6083)	chr6	57696371	57696372	CA	TG	37	4	0.11
intergenic	Atoh1(dist=107935),Smarcad1(dist=203411)	chr6	64839180	64839180	C	T	71	8	0.11
intronic	Hpgds	chr6	65143439	65143439	A	G	88	10	0.11
intergenic	Reg3g(dist=431958),Gm20362(dist=131210)	chr6	78900832	78900832	T	C	72	8	0.11
intergenic	Lrrtm4(dist=936428),Mir7232(dist=149019)	chr6	81746571	81746571	T	A	27	3	0.11
intronic	Prickle2	chr6	92686458	92686458	-	TG	54	6	0.11
intergenic	AY512915(dist=133592),Suclg2(dist=5424)	chr6	95467585	95467585	C	A	76	8	0.11
intergenic	Cntn6(dist=100551),Gm19757(dist=517310)	chr6	104963956	104963956	-	AA	44	5	0.11
intronic	Cntn4	chr6	106280246	106280246	C	A	38	4	0.11
intronic	Grm7	chr6	111296266	111296266	-	TA	56	6	0.11
intergenic	Iqsec3(dist=5241),A2m(dist=157247)	chr6	121478919	121478926	ATCTATCT	-	61	7	0.11
intronic	Klra5	chr6	129911626	129911626	C	T	111	12	0.11
intronic	Klra12,Klra15,Klra22	chr6	130194466	130194466	G	T	81	9	0.11
intronic	Klra15,Klra22	chr6	130321267	130321267	G	A	53	6	0.11
intergenic	Klra1(dist=215932),Gm6600(dist=124914)	chr6	130602806	130602806	T	G	108	12	0.11
intergenic	Klra1(dist=270443),Gm6600(dist=70403)	chr6	130657317	130657317	C	T	72	8	0.11
intergenic	Gm6600(dist=123695),Klra2(dist=347824)	chr6	130871318	130871411	TATATATACATATATATATATATATGTATATATATATGTATATATATATATATCTATATACATATATATATATATATGTATATATATATATATG	-	56	6	0.11
intergenic	Gm8882(dist=157332),Prh1(dist=48376)	chr6	132521466	132521466	-	GACACTAGTTAT	38	4	0.11
intergenic	Gm8882(dist=162023),Prh1(dist=43685)	chr6	132526157	132526157	A	G	38	4	0.11
intronic	E330021D16Rik	chr6	136411851	136411862	ACAAACACACAC	-	27	3	0.11
intergenic	Igbp1b(dist=272087),4922502N22Rik(dist=385056)	chr6	138930541	138930541	G	A	37	4	0.11
intergenic	4922502N22Rik(dist=32817),Rergl(dist=137789)	chr6	139355393	139355393	C	T	27	3	0.11
intergenic	Pthlh(dist=76329),Ccdc91(dist=135529)	chr6	147340342	147340342	G	T	37	4	0.11
intergenic	AU018091(dist=1186),Mir290a(dist=48237)	chr7	3170389	3170389	C	-	62	7	0.11
intergenic	Tarm1(dist=6959),Oscar(dist=100232)	chr7	3509583	3509583	T	C	76	8	0.11
intergenic	Vmn1r64(dist=69843),Vmn1r65(dist=53365)	chr7	5954385	5954385	C	T	65	7	0.11
intronic	Vmn2r40	chr7	8929419	8929419	T	A	18	2	0.11
intronic	Vmn2r38	chr7	9083880	9083880	-	G	37	4	0.11
intergenic	Vmn2r38(dist=17839),Vmn2r37(dist=89945)	chr7	9115604	9115604	-	T	37	4	0.11
intergenic	Vmn2r38(dist=47057),Vmn2r37(dist=60727)	chr7	9144822	9144822	C	A	28	3	0.11
intergenic	Vmn2r49(dist=38389),Vmn2r50(dist=6707)	chr7	10030528	10030528	A	G	38	4	0.11
intronic	Vmn2r50	chr7	10046497	10046497	T	A	27	3	0.11
intergenic	Vmn1r67(dist=37401),Zik1(dist=2036)	chr7	10485188	10485188	-	AG	37	4	0.11
UTR3	Zik1(NM_009577:c.*2399T>C)	chr7	10487378	10487378	A	G	74	8	0.11
intergenic	Vmn1r89(dist=5436),Zswim9(dist=33242)	chr7	13225725	13225725	C	T	36	4	0.11
intergenic	C5ar1(dist=5420),Inafm1(dist=7053)	chr7	16264960	16264960	C	T	38	4	0.11
intronic	Arhgap35	chr7	16499111	16499112	GG	CA	82	9	0.11
intronic	Prkd2	chr7	16844284	16844284	G	A	65	7	0.11
intronic	Dact3	chr7	16884937	16884937	G	T	61	7	0.11
exonic	Dact3	chr7	16885484	16885484	A	G	82	9	0.11
upstream	Hif3a(dist=344)	chr7	17062771	17062771	C	G	65	7	0.11
intergenic	Psg29(dist=378365),Psg-ps1(dist=78192)	chr7	17594121	17594121	T	C	38	4	0.11
intronic	Ceacam5	chr7	17758192	17758192	T	A	73	8	0.11
intronic	Gm5155	chr7	17894919	17894919	-	AAA	76	8	0.11
intronic	Igfl3	chr7	18180455	18180455	T	A	72	8	0.11
upstream	Psg22(dist=969)	chr7	18717112	18717112	A	G	72	8	0.11
UTR3	Nova2(NM_001029877:c.*6430A>T)	chr7	18965048	18965048	A	T	46	5	0.11
intergenic	Klc3(dist=2163),Ckm(dist=4827)	chr7	19406267	19406267	T	C	62	7	0.11
intronic	Mark4	chr7	19443053	19443053	C	T	55	6	0.11
intronic	Nlrp5	chr7	23437452	23437452	T	C	63	7	0.11
intergenic	Nlrp5(dist=15117),Vmn1r167(dist=47602)	chr7	23457040	23457040	T	C	65	7	0.11
upstream	Vmn1r172(dist=38)	chr7	23658278	23658278	G	T	79	9	0.11
intergenic	Vmn1r178(dist=10981),Vmn1r179(dist=22962)	chr7	23905424	23905424	G	A	19	2	0.11
intergenic	Cyp2s1(dist=33269),Cyp2b10(dist=47864)	chr7	25849794	25849794	T	A	27	3	0.11
intergenic	Cyp2a12(dist=50781),Cyp2f2(dist=32359)	chr7	27087596	27087596	T	C	38	4	0.11
intergenic	Zfp974(dist=7718),Zfp780b(dist=22624)	chr7	27937176	27937176	T	C	18	2	0.11
intergenic	4933436H12Rik(dist=110757),Gm5334(dist=81566)	chr7	68536890	68536890	C	T	36	4	0.11
intergenic	Rpl17-ps10(dist=206757),Gm6567(dist=241645)	chr7	72856107	72856107	G	T	45	5	0.11
intergenic	Olfr645(dist=16022),Olfr646(dist=5181)	chr7	104101100	104101100	T	C	19	2	0.11
exonic	Muc5b	chr7	141859265	141859265	G	T	19	2	0.11
intergenic	Th(dist=30394),Ascl2(dist=36432)	chr7	142930389	142930390	GG	-	44	5	0.11
intergenic	NONE(dist=NONE),Insr(dist=114235)	chr8	3036687	3036687	G	A	18	2	0.11
intronic	Wrn	chr8	33373512	33373512	A	G	35	4	0.11
intergenic	Trmt9b(dist=27102),Dlc1(dist=26053)	chr8	36541686	36541686	A	C	27	3	0.11
intergenic	Micu3(dist=13370),Zdhhc2(dist=24138)	chr8	40399677	40399677	T	A	27	3	0.11
intergenic	2810404M03Rik(dist=389377),Triml1(dist=694228)	chr8	42435579	42435579	A	G	28	3	0.11
intronic	Zfp930	chr8	69217237	69217237	T	G	56	6	0.11
intergenic	Large1(dist=1502320),Isx(dist=17314)	chr8	74855860	74855860	G	C	56	6	0.11
intergenic	Isx(dist=42125),Hmgxb4(dist=58019)	chr8	74935631	74935631	C	T	65	7	0.11
intronic	Zfp330	chr8	82772200	82772200	G	A	83	9	0.11
intronic	Il27ra	chr8	84036331	84036331	A	G	54	6	0.11
intronic	Fto	chr8	91407233	91407233	G	A	83	9	0.11
intergenic	A330008L17Rik(dist=1257844),Cdh11(dist=1640813)	chr8	100991282	100991282	T	G	85	9	0.11
intronic	Zfhx3	chr8	108847598	108847598	A	C	64	7	0.11
ncRNA_intronic	4922502B01Rik,D030068K23Rik	chr8	109225734	109225734	T	C	57	6	0.11
intergenic	Gm16833(dist=232359),Cntn5(dist=167647)	chr9	9493244	9493244	C	T	66	7	0.11
intergenic	Fat3(dist=695379),Chordc1(dist=1094834)	chr9	17197433	17197433	C	T	71	8	0.11
intergenic	1810046K07Rik(dist=9599),Arhgap20(dist=426833)	chr9	51338517	51338518	CA	TG	45	5	0.11
intergenic	4930563M21Rik(dist=4166),Gm7444(dist=42538)	chr9	55985098	55985098	A	G	54	6	0.11
intronic	Rora	chr9	68984028	68984028	C	T	37	4	0.11
intergenic	Bckdhb(dist=371060),4930554C24Rik(dist=279098)	chr9	84495300	84495300	A	G	83	9	0.11
intergenic	Ibtk(dist=1403),Tpbg(dist=91642)	chr9	85750737	85750738	CA	-	47	5	0.11
intronic	Gm10634	chr9	88790552	88790552	C	T	37	4	0.11
ncRNA_intronic	Slc22a13b	chr9	119229403	119229403	C	T	87	10	0.11
ncRNA_intronic	Gm14635	chrX	12353943	12353944	AA	-	28	3	0.11
intergenic	Ppp1r2-ps7(dist=527492),Klhl13(dist=228236)	chrX	22991035	22991035	C	T	37	4	0.11
intergenic	Gm10230(dist=291748),Btbd35f18(dist=201152)	chrX	31135217	31135217	T	A	54	6	0.11
intergenic	Btbd35f5(dist=72792),Gm2837(dist=7647)	chrX	33048638	33048639	GG	AA	36	4	0.11
intergenic	Btbd35f11(dist=164234),Gm2309(dist=496171)	chrX	34325818	34325818	G	A	36	4	0.11
intergenic	Actrt1(dist=32156),Smarca1(dist=1446869)	chrX	46362501	46362501	A	T	18	2	0.11
intergenic	Ctag2(dist=223512),Slitrk2(dist=1376789)	chrX	65272529	65272529	A	C	35	4	0.11
intergenic	Ctag2(dist=425830),Slitrk2(dist=1174471)	chrX	65474847	65474847	G	A	46	5	0.11
intergenic	Ctag2(dist=483808),Slitrk2(dist=1116493)	chrX	65532825	65532825	G	A	36	4	0.11
intergenic	Ctag2(dist=606772),Slitrk2(dist=993529)	chrX	65655789	65655789	G	A	37	4	0.11
intergenic	Ctag2(dist=909637),Slitrk2(dist=690664)	chrX	65958654	65958654	C	A	28	3	0.11
intergenic	Mir470(dist=7248),Mir465d(dist=1383)	chrX	66821273	66821273	G	T	45	5	0.11
intergenic	Mir465(dist=222995),Gm1140(dist=620780)	chrX	67062120	67062120	T	G	28	3	0.11
intergenic	Mir465(dist=287353),Gm1140(dist=556422)	chrX	67126478	67126478	G	A	36	4	0.11
intergenic	Mir465(dist=351231),Gm1140(dist=492544)	chrX	67190356	67190356	C	T	45	5	0.11
intronic	Aff2	chrX	69791938	69791938	T	C	46	5	0.11
intergenic	Gpr50(dist=86733),Vma21(dist=60090)	chrX	71755990	71755990	C	G	28	3	0.11
intergenic	Nsdhl(dist=16955),Zfp185(dist=11856)	chrX	72975483	72975483	G	A	36	4	0.11
intergenic	Mecp2(dist=23198),Opn1mw(dist=18578)	chrX	74108888	74108888	G	T	44	5	0.11
intergenic	Gm5936(dist=67423),Gm38425(dist=56052)	chrX	74910792	74910792	-	TGGCTCTTG	37	4	0.11
intergenic	Rab39b(dist=57925),4933407K13Rik(dist=89302)	chrX	75636156	75636156	A	C	36	4	0.11
intergenic	Rab39b(dist=108997),4933407K13Rik(dist=38230)	chrX	75687228	75687228	C	T	47	5	0.11
ncRNA_intronic	4933407K13Rik	chrX	75759987	75759987	A	C	19	2	0.11
intergenic	Pls3(dist=118518),Cldn34b3(dist=270606)	chrX	75993700	75993700	G	A	46	5	0.11
intergenic	Pls3(dist=345563),Cldn34b3(dist=43561)	chrX	76220745	76220745	A	T	35	4	0.11
intergenic	Cldn34b3(dist=18103),Cldn34b4(dist=107574)	chrX	76285776	76285776	A	G	28	3	0.11
intergenic	Cldn34d(dist=289656),Tbl1x(dist=618647)	chrX	76892580	76892580	G	T	37	4	0.11
intergenic	Mageb16(dist=658876),Tmem47(dist=740333)	chrX	80330311	80330311	C	T	28	3	0.11
intronic	Zc3h12b	chrX	95909514	95909514	C	G	36	4	0.11
intergenic	Gpr165(dist=6310),Pgr15l(dist=346898)	chrX	96725698	96725698	A	G	45	5	0.11
intergenic	Gpr165(dist=47952),Pgr15l(dist=305256)	chrX	96767340	96767340	A	G	35	4	0.11
intergenic	Gpr165(dist=119248),Pgr15l(dist=233960)	chrX	96838636	96838636	C	T	45	5	0.11
intergenic	Gpr165(dist=141069),Pgr15l(dist=212139)	chrX	96860457	96860457	G	T	28	3	0.11
intronic	Ophn1	chrX	98861344	98861344	T	A	35	4	0.11
intronic	Eda	chrX	100086772	100086772	G	T	35	4	0.11
intronic	Awat2	chrX	100410372	100410372	T	C	36	4	0.11
intergenic	Dmrtc1c2(dist=20001),Dmrtc1c1(dist=17680)	chrX	102829951	102829951	T	G	36	4	0.11
intergenic	Hmgn5(dist=33760),Sh3bgrl(dist=48267)	chrX	109047140	109047140	C	T	36	4	0.11
intronic	Sh3bgrl	chrX	109108098	109108098	A	C	35	4	0.11
intergenic	Gm7134(dist=165004),Pou3f4(dist=274219)	chrX	110540160	110540160	T	A	44	5	0.11
intergenic	Hdx(dist=105054),Tex16(dist=291387)	chrX	111802133	111802133	T	C	44	5	0.11
intergenic	Hdx(dist=127516),Tex16(dist=268925)	chrX	111824595	111824595	C	G	27	3	0.11
intergenic	Hdx(dist=196274),Tex16(dist=200167)	chrX	111893353	111893353	A	G	36	4	0.11
intergenic	Hdx(dist=279542),Tex16(dist=116899)	chrX	111976621	111976621	T	C	35	4	0.11
intergenic	Satl1(dist=53939),2010106E10Rik(dist=34556)	chrX	112460718	112460718	G	A	36	4	0.11
intronic	Zfp711	chrX	112631047	112631047	C	T	37	4	0.11
intronic	Pof1b	chrX	112664574	112664574	T	A	37	4	0.11
intergenic	Pof1b(dist=115674),Gm14936(dist=166539)	chrX	112814325	112814325	G	C	38	4	0.11
intergenic	Pof1b(dist=157885),Gm14936(dist=124328)	chrX	112856536	112856536	C	A	27	3	0.11
intergenic	Pof1b(dist=210310),Gm14936(dist=71903)	chrX	112908961	112908961	C	A	35	4	0.11
intergenic	Pof1b(dist=229051),Gm14936(dist=53162)	chrX	112927702	112927702	T	A	38	4	0.11
intergenic	Pof1b(dist=277616),Gm14936(dist=4597)	chrX	112976267	112976267	T	G	47	5	0.11
intergenic	Gm14936(dist=14103),Chm(dist=16735)	chrX	113023857	113023857	T	G	54	6	0.11
intronic	Chm	chrX	113054207	113054207	T	C	35	4	0.11
intronic	Chm	chrX	113059916	113059916	A	G	53	6	0.11
exonic	Chm	chrX	113116327	113116327	C	T	38	4	0.11
intergenic	Chm(dist=31615),Dach2(dist=80380)	chrX	113217130	113217130	C	T	37	4	0.11
intergenic	Chm(dist=32072),Dach2(dist=79923)	chrX	113217587	113217587	T	A	38	4	0.11
intergenic	Chm(dist=32083),Dach2(dist=79912)	chrX	113217598	113217598	G	C	44	5	0.11
intergenic	Chm(dist=86855),Dach2(dist=25140)	chrX	113272370	113272370	T	C	47	5	0.11
intergenic	Chm(dist=86863),Dach2(dist=25132)	chrX	113272378	113272378	A	G	44	5	0.11
intronic	Dach2	chrX	113382093	113382093	C	G	38	4	0.11
intergenic	Dach2(dist=73877),Klhl4(dist=564070)	chrX	113910263	113910263	G	C	37	4	0.11
intergenic	Dach2(dist=151886),Klhl4(dist=486061)	chrX	113988272	113988272	T	C	35	4	0.11
intergenic	Dach2(dist=173969),Klhl4(dist=463978)	chrX	114010355	114010355	A	C	38	4	0.11
intergenic	Dach2(dist=178095),Klhl4(dist=459852)	chrX	114014481	114014481	A	C	47	5	0.11
intergenic	Dach2(dist=244245),Klhl4(dist=393702)	chrX	114080631	114080631	A	G	27	3	0.11
intergenic	Dach2(dist=277604),Klhl4(dist=360343)	chrX	114113990	114113990	T	C	47	5	0.11
intergenic	Dach2(dist=278098),Klhl4(dist=359849)	chrX	114114484	114114484	T	G	36	4	0.11
intergenic	Dach2(dist=287786),Klhl4(dist=350161)	chrX	114124172	114124172	A	G	46	5	0.11
intergenic	Dach2(dist=386617),Klhl4(dist=251330)	chrX	114223003	114223003	C	A	36	4	0.11
intergenic	Dach2(dist=386620),Klhl4(dist=251327)	chrX	114223006	114223006	A	C	36	4	0.11
intergenic	Dach2(dist=431899),Klhl4(dist=206048)	chrX	114268285	114268285	T	C	28	3	0.11
intergenic	Dach2(dist=496284),Klhl4(dist=141663)	chrX	114332670	114332670	T	G	37	4	0.11
intergenic	Dach2(dist=549847),Klhl4(dist=88100)	chrX	114386233	114386233	A	T	44	5	0.11
intronic	Klhl4	chrX	114551040	114551040	C	G	36	4	0.11
intergenic	Klhl4(dist=116087),Ube2dnl1(dist=227796)	chrX	114677216	114677216	A	T	37	4	0.11
intergenic	Klhl4(dist=162358),Ube2dnl1(dist=181525)	chrX	114723487	114723487	T	C	46	5	0.11
intergenic	Klhl4(dist=182335),Ube2dnl1(dist=161548)	chrX	114743464	114743464	G	T	28	3	0.11
intergenic	Klhl4(dist=234312),Ube2dnl1(dist=109571)	chrX	114795441	114795441	C	G	27	3	0.11
intergenic	Klhl4(dist=290815),Ube2dnl1(dist=53068)	chrX	114851944	114851944	A	G	36	4	0.11
intergenic	4930555B12Rik(dist=40338),Gm7429(dist=11990)	chrX	114968935	114968935	C	T	46	5	0.11
intergenic	Gm7429(dist=236962),Cpxcr1(dist=1230597)	chrX	115218347	115218347	T	A	47	5	0.11
intergenic	Gm7429(dist=422425),Cpxcr1(dist=1045134)	chrX	115403810	115403810	A	G	35	4	0.11
intergenic	Gm7429(dist=591144),Cpxcr1(dist=876415)	chrX	115572529	115572529	G	A	27	3	0.11
intergenic	Gm7429(dist=652120),Cpxcr1(dist=815438)	chrX	115633505	115633506	AC	GT	38	4	0.11
intergenic	Gm7429(dist=1067156),Cpxcr1(dist=400403)	chrX	116048541	116048541	A	C	28	3	0.11
intergenic	Cpxcr1(dist=184205),H2ab2(dist=18190)	chrX	116662988	116662988	C	A	35	4	0.11
intergenic	H2ab2(dist=23062),H2ab1(dist=310170)	chrX	116704587	116704587	A	C	28	3	0.11
intergenic	H2ab2(dist=99435),H2ab1(dist=233797)	chrX	116780960	116780960	C	T	45	5	0.11
intergenic	H2ab2(dist=153543),H2ab1(dist=179689)	chrX	116835068	116835068	A	G	53	6	0.11
intergenic	H2ab1(dist=178592),Tgif2lx2(dist=1233531)	chrX	117193696	117193696	C	A	27	3	0.11
intergenic	H2ab1(dist=266976),Tgif2lx2(dist=1145134)	chrX	117282080	117282093	TGCTTGACGGGTCT	-	27	3	0.11
intergenic	H2ab1(dist=276223),Tgif2lx2(dist=1135900)	chrX	117291327	117291327	A	T	44	5	0.11
intergenic	H2ab1(dist=306991),Tgif2lx2(dist=1105132)	chrX	117322095	117322095	G	A	37	4	0.11
intergenic	H2ab1(dist=530599),Tgif2lx2(dist=881524)	chrX	117545703	117545703	C	T	44	5	0.11
intergenic	H2ab1(dist=593516),Tgif2lx2(dist=818607)	chrX	117608620	117608620	C	T	45	5	0.11
intergenic	H2ab1(dist=648468),Tgif2lx2(dist=763655)	chrX	117663572	117663572	G	A	28	3	0.11
intergenic	H2ab1(dist=705061),Tgif2lx2(dist=707062)	chrX	117720165	117720165	C	T	36	4	0.11
intergenic	H2ab1(dist=819791),Tgif2lx2(dist=592332)	chrX	117834895	117834895	T	C	27	3	0.11
intergenic	H2ab1(dist=863972),Tgif2lx2(dist=548151)	chrX	117879076	117879076	G	A	28	3	0.11
intergenic	H2ab1(dist=888797),Tgif2lx2(dist=523326)	chrX	117903901	117903901	T	C	35	4	0.11
intergenic	H2ab1(dist=909668),Tgif2lx2(dist=502455)	chrX	117924772	117924772	A	T	38	4	0.11
intergenic	H2ab1(dist=1062801),Tgif2lx2(dist=349321)	chrX	118077905	118077906	GT	AC	46	5	0.11
intergenic	H2ab1(dist=1155746),Tgif2lx2(dist=256377)	chrX	118170850	118170850	C	T	28	3	0.11
intergenic	H2ab1(dist=1181806),Tgif2lx2(dist=230317)	chrX	118196910	118196910	T	A	36	4	0.11
intergenic	H2ab1(dist=1224051),Tgif2lx2(dist=188072)	chrX	118239155	118239155	T	G	38	4	0.11
intergenic	H2ab1(dist=1262674),Tgif2lx2(dist=149449)	chrX	118277778	118277778	G	A	38	4	0.11
intergenic	H2ab1(dist=1287931),Tgif2lx2(dist=124192)	chrX	118303035	118303035	G	A	38	4	0.11
intergenic	H2ab1(dist=1325244),Tgif2lx2(dist=86879)	chrX	118340348	118340348	G	A	28	3	0.11
intergenic	H2ab1(dist=1332358),Tgif2lx2(dist=79765)	chrX	118347462	118347462	C	A	36	4	0.11
intergenic	Tgif2lx2(dist=143709),Pabpc5(dist=1302750)	chrX	118624446	118624446	C	T	38	4	0.11
intergenic	Tgif2lx2(dist=160938),Pabpc5(dist=1285521)	chrX	118641675	118641675	T	C	47	5	0.11
intergenic	Tgif2lx2(dist=173988),Pabpc5(dist=1272471)	chrX	118654725	118654725	T	C	28	3	0.11
intergenic	Tgif2lx2(dist=243138),Pabpc5(dist=1203321)	chrX	118723875	118723875	T	C	44	5	0.11
intergenic	Tgif2lx2(dist=259274),Pabpc5(dist=1187185)	chrX	118740011	118740011	G	A	27	3	0.11
[truncated: 12,067 more rows]

## Sheet: Supplementary Data 2
Supplementary Data 2
Albino BrafCA/+ Tumor #1: annotation of all single nucleotide variants located in exons, identified by Mutect2, listed in Fig 1D
function: type of exonic variant, indicating its impact on the protein sequence
location: gene(s) affected, with the transcript ID or exon number.
chr/start /end: coordinates of variants
ref: The reference allele (the nucleotide present in the reference genome at that position).
alt: The alternative allele (the new or mutated base observed)
function.	location	chr	start	end	ref	alt
nonframeshift deletion	Flna:NM_010227:exon44:c.7401_7409del:p.2467_2470del,Flna:NM_001290421:exon45:c.5448_5456del:p.1816_1819del,	chrX	74225159	74225167	TCCTGGCAA	-
nonframeshift insertion	Zfp111:NM_019940:exon4:c.381_382insGAT:p.L128delinsDL,Zfp111:NM_001310670:exon2:c.384_385insGAT:p.L129delinsDL,	chr7	24199803	24199803	-	ATC
nonframeshift substitution	Myh8:NM_177369:exon24:c.2972_2973delinsCC,	chr11	67297486	67297487	AT	CC
nonframeshift substitution	Ska1:NM_025581:exon5:c.393_394delinsAG,Ska1:NM_001164355:exon5:c.393_394delinsAG,	chr18	74199952	74199953	TC	CT
nonsynonymous SNV	Cfhr3:NM_001374102:exon1:c.T17A:p.I6N,Cfhr3:NM_001374101:exon1:c.T17A:p.I6N,	chr1	139660883	139660883	A	T
nonsynonymous SNV	Ush2a:NM_021408:exon54:c.G10824A:p.M3608I,	chr1	188826399	188826399	G	A
nonsynonymous SNV	Cdh23:NM_001252635:exon34:c.C4243T:p.R1415C,	chr10	60379307	60379307	G	A
nonsynonymous SNV	Obscn:NM_199152:exon18:c.A5444G:p.H1815R,	chr11	59090747	59090747	T	C
nonsynonymous SNV	Krt13:NM_010662:exon8:c.G1304A:p.R435Q,Krt13:NM_001313949:exon8:c.G650A:p.R217Q,	chr11	100117606	100117606	C	T
nonsynonymous SNV	Olfr739:NM_146668:exon1:c.G406T:p.A136S,	chr14	50424926	50424926	G	T
nonsynonymous SNV	Olfr742:NM_146430:exon1:c.G424A:p.G142R,	chr14	50515629	50515629	G	A
nonsynonymous SNV	Olfr742:NM_146430:exon1:c.T440C:p.I147T,	chr14	50515645	50515645	T	C
nonsynonymous SNV	Pnp2:NM_001123371:exon3:c.C275G:p.S92C,	chr14	50963153	50963153	C	G
nonsynonymous SNV	Prkdc:NM_011159:exon81:c.A11530G:p.M3844V,	chr16	15835192	15835192	A	G
nonsynonymous SNV	Pggt1b:NM_172627:exon1:c.A7G:p.T3A,	chr18	46280813	46280813	T	C
nonsynonymous SNV	Mbd2:NM_010773:exon1:c.G350T:p.G117V,Mbd2:NM_001311071:exon1:c.G350T:p.G117V,	chr18	70568766	70568766	G	T
nonsynonymous SNV	Smc5:NM_153808:exon16:c.A2217G:p.I739M,Smc5:NM_001252685:exon16:c.A1989G:p.I663M,Smc5:NM_001252684:exon16:c.A2217G:p.I739M,	chr19	23228972	23228972	T	C
nonsynonymous SNV	Smc5:NM_153808:exon16:c.G2198A:p.R733Q,Smc5:NM_001252685:exon16:c.G1970A:p.R657Q,Smc5:NM_001252684:exon16:c.G2198A:p.R733Q,	chr19	23228991	23228991	C	T
nonsynonymous SNV	G6pc2:NM_021331:exon1:c.G71A:p.G24D,G6pc2:NM_001289857:exon1:c.G71A:p.G24D,	chr2	69220103	69220103	G	A
nonsynonymous SNV	Cyp7a1:NM_007824:exon4:c.G952T:p.A318S,	chr4	6271203	6271203	C	A
nonsynonymous SNV	Pramel27:NM_177571:exon4:c.T1015G:p.L339V,	chr4	143852861	143852861	T	G
nonsynonymous SNV	Nupl2:NM_153092:exon5:c.G544A:p.V182I,	chr5	24178021	24178021	G	A
nonsynonymous SNV	Pira6:NM_008848:exon6:c.G944C:p.G315A,	chr7	4281274	4281274	G	C
nonsynonymous SNV	Ptprh:NM_207270:exon10:c.G1691A:p.G564E,	chr7	4564181	4564181	C	T
nonsynonymous SNV	Ptgir:NM_008967:exon1:c.G613A:p.A205T,	chr7	16907397	16907397	G	A
nonsynonymous SNV	Scgb2b7:NM_001198871:exon2:c.A241T:p.M81L,	chr7	31705033	31705033	T	A
nonsynonymous SNV	Strn4:NM_133789:exon13:c.A1781C:p.D594A,Strn4:NM_001039878:exon13:c.A1760C:p.D587A,	chr7	16837727	16837727	A	C
nonsynonymous SNV	Psg16:NM_007676:exon3:c.G179A:p.R60H,Psg16:NM_001310628:exon3:c.G179A:p.R60H,	chr7	17093572	17093572	G	A
nonsynonymous SNV	Ceacam11:NM_023289:exon2:c.C251T:p.T84I,	chr7	17973543	17973543	C	T
nonsynonymous SNV	Psg28:NM_054063:exon2:c.T241C:p.Y81H,	chr7	18430545	18430545	A	G
nonsynonymous SNV	Psg25:NM_054060:exon3:c.A638C:p.H213P,	chr7	18526334	18526334	T	G
nonsynonymous SNV	Psg19:NM_011964:exon3:c.C643T:p.H215Y,	chr7	18794174	18794174	G	A
nonsynonymous SNV	Psg19:NM_011964:exon3:c.C599T:p.A200V,	chr7	18794218	18794218	G	A
nonsynonymous SNV	Dmwd:NM_010058:exon3:c.C1151G:p.A384G,Dmwd:NM_001374607:exon3:c.C1151G:p.A384G,	chr7	19080577	19080577	C	G
nonsynonymous SNV	Clasrp:NM_016680:exon14:c.G1436A:p.G479D,	chr7	19585303	19585303	C	T
nonsynonymous SNV	Nlrp4e:NM_001004194:exon6:c.C2379G:p.H793Q,	chr7	23343069	23343069	C	G
nonsynonymous SNV	Vmn1r174:NM_207548:exon1:c.C682A:p.L228M,	chr7	23754592	23754592	C	A
nonsynonymous SNV	Vmn1r180:NM_206869:exon1:c.A745G:p.S249G,	chr7	23953158	23953158	A	G
nonsynonymous SNV	Zfp93:NM_001360227:exon5:c.T918G:p.H306Q,Zfp93:NM_009567:exon4:c.T864G:p.H288Q,	chr7	24275455	24275455	T	G
nonsynonymous SNV	Muc5b:NM_028801:exon31:c.A5941G:p.T1981A,	chr7	141859259	141859259	A	G
nonsynonymous SNV	Muc5b:NM_028801:exon31:c.G5947T:p.A1983S,	chr7	141859265	141859265	G	T
nonsynonymous SNV	Klf1:NM_010635:exon2:c.G281A:p.C94Y,	chr8	84902882	84902882	G	A
nonsynonymous SNV	Gm10634:NM_001384246:exon11:c.C665T:p.A222V,	chr9	88776636	88776636	C	T
nonsynonymous SNV	Chm:NM_001370788:exon5:c.A433G:p.T145A,Chm:NM_001370790:exon4:c.A307G:p.T103A,Chm:NM_001370789:exon5:c.A436G:p.T146A,Chm:NM_018818:exon5:c.A436G:p.T146A,	chrX	113116309	113116309	T	C
nonsynonymous SNV	Chm:NM_001370788:exon5:c.G415A:p.A139T,Chm:NM_001370790:exon4:c.G289A:p.A97T,Chm:NM_001370789:exon5:c.G418A:p.A140T,Chm:NM_018818:exon5:c.G418A:p.A140T,	chrX	113116327	113116327	C	T
nonsynonymous SNV	Tceanc:NM_001007577:exon5:c.G712A:p.A238T,	chrX	166502686	166502686	C	T
stopgain	Pira6:NM_008848:exon6:c.946_947insAGTGGTGGTAGTAGATTATTT:p.I316delinsKWWX,	chr7	4281276	4281276	-	AGTGGTGGTAGTAGATTATTT
stopgain	Nlrp4e:NM_001004194:exon6:c.G2376A:p.W792X,	chr7	23343066	23343066	G	A
synonymous SNV	Prg4:NM_021400:exon7:c.C1317A:p.T439T,	chr1	150455604	150455604	G	T
synonymous SNV	Ush2a:NM_021408:exon34:c.G6684A:p.E2228E,	chr1	188633634	188633634	G	A
synonymous SNV	Ush2a:NM_021408:exon62:c.T13626A:p.A4542A,	chr1	188912068	188912068	T	A
synonymous SNV	Tbc1d30:NM_001361015:exon13:c.G2385A:p.A795A,Tbc1d30:NM_029057:exon12:c.G2016A:p.A672A,	chr10	121267110	121267110	C	T
synonymous SNV	Cfap54:NM_001347060:exon3:c.T555C:p.G185G,	chr10	93066734	93066734	A	G
synonymous SNV	D930020B18Rik:NM_177335:exon8:c.G1233A:p.Q411Q,	chr10	121678365	121678365	G	A
synonymous SNV	Inpp5j:NM_172439:exon8:c.C1974T:p.D658D,	chr11	3499917	3499917	G	A
synonymous SNV	Olfr462:NM_146411:exon1:c.C720T:p.C240C,	chr11	87889175	87889175	G	A
synonymous SNV	Olfr462:NM_146411:exon1:c.G711A:p.A237A,	chr11	87889184	87889184	C	T
synonymous SNV	Rubcn:NM_001200038:exon14:c.A1938G:p.L646L,Rubcn:NM_001374776:exon13:c.A1710G:p.L570L,Rubcn:NM_172615:exon13:c.A1893G:p.L631L,	chr16	32827999	32827999	T	C
synonymous SNV	Lrch3:NM_001310672:exon3:c.C468T:p.I156I,Lrch3:NM_001310674:exon3:c.C468T:p.I156I,Lrch3:NM_001310673:exon3:c.C468T:p.I156I,Lrch3:NM_001081255:exon3:c.C468T:p.I156I,	chr16	32952117	32952117	C	T
synonymous SNV	Kalrn:NM_177357:exon60:c.C8451T:p.D2817D,	chr16	33976014	33976014	G	A
synonymous SNV	Son:NM_178880:exon3:c.A5968C:p.R1990R,Son:NM_019973:exon3:c.A5968C:p.R1990R,	chr16	91660334	91660334	A	C
synonymous SNV	Cep76:NM_001081073:exon10:c.G1614A:p.E538E,Cep76:NM_001357523:exon10:c.G1080A:p.E360E,	chr18	67623146	67623146	C	T
synonymous SNV	Sall3:NM_178280:exon4:c.G3456A:p.A1152A,Sall3:NM_001369133:exon3:c.G3672A:p.A1224A,	chr18	80969764	80969764	C	T
synonymous SNV	Gm16286:NM_001384178:exon4:c.G222A:p.S74S,	chr18	80211714	80211714	G	A
synonymous SNV	Abcc2:NM_013806:exon31:c.A4470G:p.A1490A,	chr19	43836746	43836746	A	G
synonymous SNV	G6pc2:NM_021331:exon2:c.T315C:p.C105C,G6pc2:NM_001289857:exon2:c.T315C:p.C105C,	chr2	69220879	69220879	T	C
synonymous SNV	Ttn:NM_001385708:exon312:c.T84711C:p.N28237N,Ttn:NM_011652:exon275:c.T78879C:p.N26293N,Ttn:NM_028004:exon154:c.T59136C:p.N19712N,	chr2	76736431	76736431	A	G
synonymous SNV	Nostrin:NM_181547:exon13:c.G1101A:p.S367S,	chr2	69182874	69182874	G	A
synonymous SNV	Olfr32:NM_010980:exon5:c.T864C:p.N288N,	chr2	90138274	90138274	A	G
synonymous SNV	Sema3a:NM_001243072:exon18:c.C2250T:p.H750H,Sema3a:NM_001243073:exon18:c.C2250T:p.H750H,Sema3a:NM_009152:exon17:c.C2250T:p.H750H,	chr5	13599534	13599534	C	T
synonymous SNV	Cad:NM_001289522:exon4:c.G396A:p.G132G,Cad:NM_023525:exon4:c.G396A:p.G132G,Cad:NM_001289523:exon4:c.G396A:p.G132G,	chr5	31058720	31058720	G	A
synonymous SNV	Shisa7:NM_001290291:exon5:c.T1188C:p.G396G,Shisa7:NM_172737:exon6:c.T1239C:p.G413G,	chr7	4830073	4830073	A	G
synonymous SNV	Ptgir:NM_008967:exon1:c.C615T:p.A205A,	chr7	16907399	16907399	C	T
synonymous SNV	Pnmal2:NM_001099636:exon1:c.C1351T:p.L451L,	chr7	16946443	16946443	C	T
synonymous SNV	Ercc1:NM_007948:exon4:c.C384T:p.P128P,Ercc1:NM_001127324:exon4:c.C384T:p.P128P,	chr7	19350223	19350223	C	T
synonymous SNV	Nkpd1:NM_027116:exon4:c.T1722C:p.G574G,	chr7	19524019	19524019	T	C
synonymous SNV	Relb:NM_001290457:exon3:c.G288A:p.P96P,	chr7	19619655	19619655	C	T
synonymous SNV	Vmn1r174:NM_207548:exon1:c.T480C:p.G160G,	chr7	23754390	23754390	T	C
synonymous SNV	Zfp235:NM_001360465:exon6:c.C1854A:p.S618S,Zfp235:NM_019941:exon5:c.C1644A:p.S548S,	chr7	24141801	24141801	C	A
synonymous SNV	Cacng6:NM_133183:exon4:c.G675A:p.V225V,	chr7	3434832	3434832	G	A
synonymous SNV	Sbk2:NM_001146329:exon3:c.A435C:p.L145L,	chr7	4958851	4958851	T	G
synonymous SNV	Crxos:NM_001145190:exon2:c.C156T:p.F52F,Crxos:NM_001033638:exon4:c.C468T:p.F156F,	chr7	15902971	15902971	C	T
synonymous SNV	Zc3h4:NM_198631:exon14:c.G3069T:p.P1023P,	chr7	16434811	16434811	G	T
synonymous SNV	Strn4:NM_133789:exon7:c.C948A:p.I316I,Strn4:NM_001039878:exon7:c.C948A:p.I316I,	chr7	16830394	16830394	C	A
synonymous SNV	Dact3:NM_001081655:exon4:c.A903G:p.E301E,	chr7	16885484	16885484	A	G
synonymous SNV	Psg25:NM_054060:exon2:c.A159T:p.L53L,	chr7	18529738	18529738	T	A
synonymous SNV	Psg21:NM_027403:exon3:c.C645T:p.S215S,	chr7	18652415	18652415	G	A
synonymous SNV	Ccdc61:NM_001033314:exon4:c.C250T:p.L84L,	chr7	18901058	18901058	G	A
synonymous SNV	Fbxo46:NM_175530:exon2:c.G777C:p.V259V,	chr7	19136234	19136234	G	C
synonymous SNV	Qpctl:NM_026111:exon6:c.C966A:p.P322P,	chr7	19143226	19143226	G	T
synonymous SNV	Ercc1:NM_007948:exon5:c.T513C:p.V171V,Ercc1:NM_001127324:exon5:c.T513C:p.V171V,	chr7	19350780	19350780	T	C
synonymous SNV	Nkpd1:NM_027116:exon4:c.G2079T:p.G693G,	chr7	19524376	19524376	G	T
synonymous SNV	Clasrp:NM_016680:exon13:c.C1350T:p.S450S,	chr7	19586382	19586382	G	A
synonymous SNV	Bcl3:NM_033601:exon7:c.C942T:p.R314R,	chr7	19809598	19809598	G	A
synonymous SNV	Gm19345:NM_001270489:exon3:c.A228G:p.P76P,	chr7	19857549	19857549	A	G
synonymous SNV	Gm19345:NM_001270489:exon3:c.A252C:p.S84S,	chr7	19857573	19857573	A	C
synonymous SNV	Pvr:NM_027514:exon2:c.C384T:p.F128F,	chr7	19918605	19918605	G	A
synonymous SNV	Vmn1r180:NM_206869:exon1:c.T732G:p.V244V,	chr7	23953145	23953145	T	G
synonymous SNV	Zfp235:NM_001360465:exon6:c.C1038T:p.V346V,Zfp235:NM_019941:exon5:c.C828T:p.V276V,	chr7	24140985	24140985	C	T
synonymous SNV	Zfp235:NM_001360465:exon6:c.T1365C:p.H455H,Zfp235:NM_019941:exon5:c.T1155C:p.H385H,	chr7	24141312	24141312	T	C
synonymous SNV	Zfp109:NM_020262:exon4:c.G270T:p.G90G,	chr7	24229713	24229713	C	A
synonymous SNV	Smg9:NM_028047:exon4:c.G324A:p.K108K,	chr7	24405786	24405786	G	A
synonymous SNV	Smg9:NM_028047:exon7:c.G705A:p.A235A,	chr7	24414942	24414942	G	A
synonymous SNV	Iqcm:NM_001164235:exon8:c.C582T:p.S194S,Iqcm:NM_027944:exon7:c.C582T:p.S194S,	chr8	75669412	75669412	C	T
synonymous SNV	Tbc1d9:NM_001111304:exon1:c.T111C:p.G37G,Tbc1d9:NM_027758:exon1:c.T111C:p.G37G,	chr8	83166185	83166185	T	C
synonymous SNV	Nod2:NM_145857:exon9:c.C2719T:p.L907L,	chr8	88675448	88675448	C	T
synonymous SNV	Mmp2:NM_008610:exon12:c.C1863T:p.A621A,	chr8	92850213	92850213	C	T
synonymous SNV	Mmp2:NM_008610:exon12:c.T1881C:p.G627G,	chr8	92850231	92850231	T	C
synonymous SNV	Vgll1:NM_001313763:exon4:c.C72T:p.N24N,Vgll1:NM_133251:exon3:c.C72T:p.N24N,	chrX	57092344	57092344	C	T
synonymous SNV	Magea4:NM_020280:exon1:c.A762G:p.P254P,	chrX	72222778	72222778	A	G
synonymous SNV	Pof1b:NM_181579:exon9:c.T939C:p.R313R,	chrX	112656101	112656101	A	G

## Sheet: Supplementary Data 3
Supplementary Data 3
Albino BrafCA/+ Tumor #2(estimated tumor fraction: 55%): annotation of all single nucleotide variants, identified by Mutect2 and annotated by ANNOVAR (Fig 1D)
variant_function: classification of the variant location
gene: nearby gene(s) and distance
chr / start / end: coordinates of variants
reference: The reference allele (the nucleotide present in the reference genome at that position)
alternative: The alternative allele (the new or mutated base observed)
coverage: The total number of sequencing reads covering the variant position
counts: The number of reads that support the alternative allele (the mutation)
variant_frequency: Calculated as counts / coverage. Shows the proportion of reads that contain the mutation.
variant_function	gene	chr	start	end	reference	alternative	coverage	counts	variant frequency
intronic	Cntn5	chr9	9973088	9973088	T	C	31	31	1
intronic	Cntn5	chr9	9973090	9973090	T	C	31	30	0.97
intronic	Rap1gds1	chr3	139069163	139069163	C	T	68	53	0.78
intergenic	Mtss1(dist=203673),Zfp572(dist=21249)	chr15	59285699	59285699	-	GG	104	66	0.63
intergenic	2810404M03Rik(dist=77302),Triml1(dist=1006303)	chr8	42123504	42123504	T	G	67	41	0.61
intergenic	Cd83(dist=238100),Gm5083(dist=79934)	chr13	44041233	44041233	G	A	60	34	0.57
intergenic	Nog(dist=74984),Ankfn1(dist=12680)	chr11	89377543	89377543	G	T	76	42	0.55
intergenic	Vmn1r127(dist=18287),Vmn1r128(dist=11225)	chr7	21338148	21338148	A	C	11	6	0.55
intergenic	Ces1h(dist=3109),Gm30132(dist=40416)	chr8	93382886	93382886	G	A	103	57	0.55
intergenic	Olfr1087(dist=39530),Olfr1089(dist=2172)	chr2	86730503	86730503	C	T	48	26	0.54
intergenic	Hmgcr(dist=37272),Ankrd31(dist=40085)	chr13	96708208	96708208	T	A	17	9	0.53
intergenic	Kcng1(dist=188085),Nfatc2(dist=6791)	chr2	168469618	168469619	TT	GC	60	32	0.53
intergenic	Gm30214(dist=240712),Dad1(dist=955307)	chr14	53280178	53280178	T	A	21	11	0.52
intergenic	NONE(dist=NONE),Gm32455(dist=398047)	chr14	83648384	83648384	A	T	95	49	0.52
intergenic	Gm41414(dist=427997),Rbfox1(dist=4541)	chr16	5880252	5880252	T	C	75	39	0.52
intronic	Fbxw7	chr3	84842061	84842061	A	G	85	43	0.51
intronic	Rbpms	chr8	33919036	33919036	G	T	37	19	0.51
intergenic	Olfr1510(dist=11222),Olfr1509(dist=28244)	chr14	52422149	52422149	A	G	64	32	0.5
intergenic	Gm30214(dist=240684),Dad1(dist=955335)	chr14	53280150	53280150	C	A	18	9	0.5
intergenic	Kirrel(dist=72062),Fcrls(dist=4366)	chr3	87246599	87246599	A	G	34	17	0.5
intergenic	Hao2(dist=8160),Gm12440(dist=148432)	chr3	98901390	98901390	T	C	18	9	0.5
intergenic	Mtpn(dist=263841),9330158H04Rik(dist=529409)	chr6	35803729	35803729	A	G	74	37	0.5
intronic	Kif13a	chr13	46882516	46882516	T	G	47	23	0.49
intronic	Rpgrip1	chr14	52128754	52128754	G	C	69	34	0.49
intergenic	4930474H20Rik(dist=197759),NONE(dist=NONE)	chr14	90467519	90467519	C	T	51	25	0.49
intronic	Rai14	chr15	10684945	10684972	ACACACACACACACACACACACACACAT	-	72	35	0.49
intergenic	Tnks(dist=178603),Gm34647(dist=105464)	chr8	35144293	35144293	T	C	41	20	0.49
intronic	Impg1	chr9	80396601	80396601	C	T	92	45	0.49
intergenic	Rbm26(dist=70293),Ndfip2(dist=11016)	chr14	105247607	105247607	G	C	46	22	0.48
upstream	Mks1(dist=740)	chr11	87852475	87852475	C	A	51	24	0.47
intergenic	Gm3772(dist=16293),4930520P13Rik(dist=96580)	chr13	70136242	70136242	A	G	92	43	0.47
intergenic	Gm41230(dist=112305),Klf12(dist=181430)	chr14	99689209	99689210	CT	AC	76	36	0.47
intergenic	Cylc2(dist=115552),C630028M04Rik(dist=622614)	chr4	51345480	51345480	G	T	66	31	0.47
intronic	Sez6l	chr5	112527349	112527349	A	T	53	25	0.47
intergenic	Vmn1r129(dist=80922),Gm4541(dist=3560)	chr7	21442213	21442213	C	T	36	17	0.47
intergenic	Trmt9b(dist=20363),Dlc1(dist=32792)	chr8	36534947	36534947	T	G	76	36	0.47
UTR3	Sp110(NM_030194:c.*256T>G,NM_175397:c.*256T>G)	chr1	85577036	85577036	A	C	112	51	0.46
intergenic	Gm17750(dist=147333),A230107N01Rik(dist=7474)	chr13	84212107	84212107	C	T	61	28	0.46
intronic	Fstl5	chr3	76247828	76247828	T	A	63	29	0.46
intergenic	Fbxw7(dist=112490),1700036G14Rik(dist=225831)	chr3	85091688	85091688	T	A	80	37	0.46
intergenic	7420700N18Rik(dist=247000),Nrg1(dist=185113)	chr8	31629438	31629438	C	T	67	31	0.46
intronic	Pcolce2	chr9	95662579	95662579	T	C	39	18	0.46
intergenic	Hsd3b2(dist=4181),Hsd3b3(dist=12752)	chr3	98728724	98728724	C	A	11	5	0.45
intergenic	Klf4(dist=134096),Actl7b(dist=1073434)	chr4	55666571	55666571	T	A	75	34	0.45
intergenic	Trim43b(dist=5217),4930579C12Rik(dist=15057)	chr9	89098052	89098052	A	C	31	14	0.45
intergenic	Pik3r1(dist=193933),Cd180(dist=731397)	chr13	101962150	101962150	G	A	18	8	0.44
intergenic	NONE(dist=NONE),Gm32455(dist=648590)	chr14	83397840	83397841	AT	TG	54	24	0.44
intergenic	Dach1(dist=83571),Mzt1(dist=781208)	chr14	98253336	98253336	C	T	39	17	0.44
intergenic	Ccny(dist=147433),Cetn1(dist=20832)	chr18	9597587	9597587	C	T	16	7	0.44
intergenic	Ndst3(dist=504639),Tram1l1(dist=143921)	chr3	124177116	124177116	-	A	68	30	0.44
intergenic	Dmac1(dist=23188),Ptprd(dist=639757)	chr4	75301480	75301480	A	G	16	7	0.44
intergenic	Mrgpra3(dist=106188),Mrgpra4(dist=273234)	chr7	47707560	47707560	C	T	62	27	0.44
intergenic	7420700N18Rik(dist=259248),Nrg1(dist=172865)	chr8	31641686	31641686	A	G	25	11	0.44
intergenic	Cd109(dist=376015),Gm10635(dist=351762)	chr9	79092275	79092275	G	T	36	16	0.44
intergenic	Ky(dist=35504),Cep63(dist=4835)	chr9	102581743	102581743	A	G	50	22	0.44
intronic	Kif13a	chr13	46870637	46870637	A	G	51	22	0.43
intergenic	2310005E17Rik(dist=186429),Tmem174(dist=13484)	chr13	98621494	98621494	G	A	67	29	0.43
intergenic	Olfm4(dist=1883091),NONE(dist=NONE)	chr14	81906232	81906232	A	G	90	39	0.43
intronic	Sgcz	chr8	38043744	38043744	T	A	60	26	0.43
intronic	Prmt9	chr8	77563249	77563249	G	A	80	34	0.43
intergenic	Slc10a7(dist=60442),Lsm6(dist=10414)	chr8	78794454	78794454	T	C	21	9	0.43
intergenic	A830082K12Rik(dist=602980),Arrdc3(dist=2043878)	chr13	78839544	78839544	A	G	12	5	0.42
intergenic	Hmgcr(dist=37255),Ankrd31(dist=40102)	chr13	96708191	96708191	G	T	19	8	0.42
intergenic	Slitrk5(dist=1169845),4930524C18Rik(dist=1978976)	chr14	112852989	112852989	A	G	31	13	0.42
intergenic	Nfe2l2(dist=116355),Agps(dist=11159)	chr2	75821018	75821018	A	G	19	8	0.42
intergenic	Psg29(dist=390245),Psg-ps1(dist=66312)	chr7	17606001	17606001	T	C	31	13	0.42
intronic	Cuedc1	chr11	88176942	88176942	T	C	71	29	0.41
intergenic	Ptbp2(dist=377468),6530403H02Rik(dist=293478)	chr3	120160856	120160856	T	A	69	28	0.41
intergenic	Anxa4(dist=38374),2610306M01Rik(dist=16449)	chr6	86831958	86831958	G	T	71	29	0.41
intergenic	Mrgpra3(dist=100035),Mrgpra4(dist=279387)	chr7	47701407	47701407	C	G	49	20	0.41
intergenic	1700015G11Rik(dist=1761509),Mir6238(dist=114536)	chr7	53777225	53777225	A	G	44	18	0.41
ncRNA_intronic	2810404M03Rik	chr8	41985023	41985023	T	C	86	35	0.41
intronic	Inpp4b	chr8	81377599	81377599	A	G	99	41	0.41
intronic	Sugct	chr13	17594652	17594652	C	T	5	2	0.4
intergenic	A330076C08Rik(dist=127676),1700029N11Rik(dist=95564)	chr13	44344163	44344163	G	T	80	32	0.4
intergenic	Gm19428(dist=23006),Gm53057(dist=108897)	chr13	65580707	65580708	TG	-	10	4	0.4
intergenic	Gm19428(dist=23008),Gm53057(dist=108896)	chr13	65580709	65580709	-	ATC	10	4	0.4
intronic	Med10	chr13	69806942	69806942	T	C	77	31	0.4
intergenic	4930474H20Rik(dist=760583),Pcdh9(dist=1983357)	chr14	91030343	91030343	A	C	84	34	0.4
intergenic	Asrgl1(dist=211153),Stxbp3-ps(dist=210887)	chr19	9346719	9346719	C	T	68	27	0.4
intronic	Knstrn	chr2	118815772	118815772	C	A	55	22	0.4
intergenic	Ankrd50(dist=125289),Fat4(dist=276801)	chr3	38610139	38610139	-	GGGGGGGGGGGGGGG	42	17	0.4
intergenic	Speer4d(dist=1983),4930572O03Rik(dist=26441)	chr5	15625847	15625847	C	G	15	6	0.4
intergenic	Tpk1(dist=286133),Gm35216(dist=128077)	chr6	43952411	43952411	T	C	10	4	0.4
intergenic	1700072O05Rik(dist=23179),Cecr2(dist=68931)	chr6	120597383	120597383	T	C	45	18	0.4
intergenic	Atp10a(dist=20657),Ube3a(dist=378667)	chr7	58850083	58850083	T	C	15	6	0.4
intronic	Tusc3	chr8	39132927	39132927	T	C	60	24	0.4
intergenic	Dach1(dist=174180),Mzt1(dist=690599)	chr14	98343945	98343945	G	T	66	26	0.39
intronic	Gpc6	chr14	117739804	117739804	G	A	56	22	0.39
intergenic	Pou5f1-rs4(dist=2230),Gm35986(dist=90525)	chr3	129436942	129436942	A	C	38	15	0.39
intergenic	Rnf10(dist=4643),Coq5(dist=2164)	chr5	115277538	115277538	A	G	41	16	0.39
intergenic	Vmn2r37(dist=62202),Vmn2r46(dist=199710)	chr7	9285855	9285855	A	T	18	7	0.39
intergenic	Mrgpra3(dist=215438),Mrgpra4(dist=163984)	chr7	47816810	47816810	C	T	57	22	0.39
intronic	Large1	chr8	73189809	73189809	G	A	44	17	0.39
intergenic	Zic4(dist=458373),Plscr5(dist=345369)	chr9	91847724	91847724	T	C	98	38	0.39
intronic	Iqgap2	chr13	95845960	95845960	G	C	24	9	0.38
intergenic	Ghitm(dist=163231),Nrg3(dist=1070398)	chr14	37298553	37298553	T	C	69	26	0.38
ncRNA_intronic	4930440I19Rik	chr2	78146279	78146279	T	C	21	8	0.38
intergenic	Rragc(dist=124697),1700021L23Rik(dist=241141)	chr4	124061694	124061694	G	T	52	20	0.38
ncRNA_intronic	Gm16630	chr6	48373605	48373605	G	A	87	33	0.38
intergenic	Vmn1r129(dist=18136),Gm4541(dist=66345)	chr7	21379427	21379428	TC	CT	24	9	0.38
intergenic	Btbd35f23(dist=196901),Btbd35f18(dist=166007)	chrX	3275724	3275724	C	T	16	6	0.38
intergenic	Btbd35f27(dist=170372),Mycs(dist=342455)	chrX	5124449	5124449	G	A	13	5	0.38
intergenic	Slc16a14(dist=33453),A530032D15Rik(dist=119602)	chr1	84968536	84968537	CG	TC	19	7	0.37
intronic	Iqgap2	chr13	95845975	95845975	G	T	27	10	0.37
intergenic	Olfr724(dist=2673),Olfr725(dist=70622)	chr14	49963769	49963769	G	A	71	26	0.37
intergenic	Pcdh20(dist=587952),Gm5088(dist=836876)	chr14	89059348	89059348	G	A	19	7	0.37
intronic	Pdx1	chr5	147271856	147271858	AAA	-	65	24	0.37
intronic	Trmt9b	chr8	36466273	36466273	G	A	83	31	0.37
intronic	Nek11	chr9	105307296	105307296	A	G	59	22	0.37
intergenic	Nlrp4g(dist=2319),4930526I15Rik(dist=63958)	chr9	124359293	124359293	T	A	19	7	0.37
intergenic	Igfbp3(dist=502558),Tns3(dist=715171)	chr11	7716481	7716481	T	C	11	4	0.36
intronic	Msi2	chr11	88456465	88456465	C	T	74	27	0.36
intronic	Sv2c	chr13	96077963	96077963	C	T	61	22	0.36
intergenic	Slitrk1(dist=794256),Slitrk6(dist=1040083)	chr14	109708495	109708495	A	C	76	27	0.36
intergenic	Slitrk5(dist=1595444),4930524C18Rik(dist=1553377)	chr14	113278588	113278588	T	C	50	18	0.36
intergenic	Slc25a24(dist=90745),Vav3(dist=81529)	chr3	109259154	109259154	G	A	14	5	0.36
intronic	Zfp978	chr4	147387208	147387208	T	C	14	5	0.36
intergenic	Gm21119(dist=23681),6820431F20Rik(dist=181435)	chr8	20086851	20086851	G	A	22	8	0.36
intergenic	Gm3134(dist=4283),Tox3(dist=1171810)	chr8	89075302	89075302	T	C	75	27	0.36
intergenic	Sox14(dist=61285),4930519F24Rik(dist=84845)	chr9	99937455	99937455	G	T	25	9	0.36
intergenic	Dusp7(dist=15898),Rpl29(dist=37790)	chr9	106391621	106391621	A	C	55	20	0.36
intergenic	Btbd35f11(dist=109839),Gm2309(dist=550566)	chrX	34271423	34271423	C	A	11	4	0.36
intergenic	Adcy2(dist=120024),Gm26844(dist=21638)	chr13	69119565	69119565	C	T	62	22	0.35
intergenic	Dgkh(dist=25359),Vwa8(dist=91090)	chr14	78758088	78758088	C	T	37	13	0.35
intergenic	Dach1(dist=203256),Mzt1(dist=661523)	chr14	98373021	98373021	G	A	79	28	0.35
intergenic	Rbfox1(dist=169301),Tmem114(dist=827495)	chr16	7581781	7581781	T	G	40	14	0.35
intergenic	Fstl5(dist=1629557),Rapgef2(dist=722949)	chr3	78339562	78339562	G	A	17	6	0.35
intergenic	Prmt6(dist=1010378),Gm6602(dist=620526)	chr3	111261377	111261377	C	T	43	15	0.35
intronic	Arid5b	chr10	68225666	68225666	C	T	41	14	0.34
intergenic	Bex6(dist=19744),Fbxo45(dist=23424)	chr16	32206688	32206688	T	C	29	10	0.34
intergenic	Vapb(dist=262804),Stx16(dist=29162)	chr2	174047140	174047140	C	T	137	47	0.34
intergenic	Tmem154(dist=38548),Gm35486(dist=66662)	chr3	84743123	84743124	TC	CT	53	18	0.34
intergenic	Papss1(dist=395193),Dkk2(dist=46428)	chr3	132038864	132038864	T	C	95	32	0.34
intergenic	Vmn2r32(dist=59365),Vmn2r33(dist=11629)	chr7	7539338	7539338	G	C	32	11	0.34
intergenic	2810404M03Rik(dist=522086),Triml1(dist=561519)	chr8	42568288	42568288	T	A	71	24	0.34
intergenic	Cks1brt(dist=2404),Olfr371(dist=54471)	chr8	85176026	85176026	T	C	53	18	0.34
intronic	Rad54l2	chr9	106706670	106706670	T	C	58	20	0.34
intergenic	4930550L24Rik(dist=67507),Fgf13(dist=74335)	chrX	58987811	58987811	T	G	71	24	0.34
intronic	Sp140	chr1	85640794	85640794	G	A	12	4	0.33
intronic	Col23a1	chr11	51309703	51309703	A	G	39	13	0.33
intergenic	2410141K09Rik(dist=226816),Uqcrb(dist=232642)	chr13	66667934	66667934	C	G	15	5	0.33
intergenic	Cox7c(dist=1466510),Gm34585(dist=1007888)	chr13	87513305	87513305	G	A	24	8	0.33
intergenic	Hmgcr(dist=37333),Ankrd31(dist=40024)	chr13	96708269	96708269	G	A	15	5	0.33
intergenic	Gm14410(dist=16799),Zfp970(dist=241447)	chr2	177223295	177223295	A	C	42	14	0.33
intergenic	Hao2(dist=8106),Gm12440(dist=148486)	chr3	98901336	98901336	T	G	30	10	0.33
intergenic	Enpep(dist=96041),Pou5f1-rs4(dist=4842)	chr3	129428790	129428831	AGGGAGGGGGAGGGGGAGGGAGGGGCAGGGGGGAGGGAGGAA	-	6	2	0.33
intergenic	Mir7j(dist=287050),Gm32754(dist=589196)	chr3	140315420	140315420	G	A	30	10	0.33
intergenic	Bpnt2(dist=620690),4930423M02Rik(dist=218332)	chr4	5413996	5413996	T	C	12	4	0.33
intronic	Slc5a9	chr4	111892606	111892606	A	T	43	14	0.33
intronic	Zfp978	chr4	147149051	147149051	C	T	12	4	0.33
intronic	Zfp978	chr4	147387204	147387204	A	G	15	5	0.33
intergenic	Reg3g(dist=147141),Gm20362(dist=416027)	chr6	78616015	78616015	A	G	24	8	0.33
intergenic	Psg29(dist=48401),Psg-ps1(dist=408156)	chr7	17264157	17264157	T	G	15	5	0.33
intronic	Gm6902	chr7	22857660	22857660	A	G	9	3	0.33
intronic	Gm6902	chr7	22857665	22857665	C	T	9	3	0.33
intergenic	Vmn1r174(dist=2910),Vmn1r175(dist=50524)	chr7	23757762	23757762	T	G	18	6	0.33
intergenic	E130304I02Rik(dist=68514),Tshz3(dist=791530)	chr7	35906588	35906588	G	A	42	14	0.33
intergenic	Gm5591(dist=218117),Gm21276(dist=16096)	chr7	38746310	38746310	T	C	24	8	0.33
intergenic	7420700N18Rik(dist=259251),Nrg1(dist=172862)	chr8	31641689	31641689	G	C	27	9	0.33
intergenic	Zic4(dist=258179),Plscr5(dist=545563)	chr9	91647530	91647530	G	A	12	4	0.33
intronic	Sacm1l	chr9	123559706	123559706	C	T	15	5	0.33
intergenic	Btbd35f27(dist=157437),Mycs(dist=355390)	chrX	5111514	5111514	C	A	9	3	0.33
intergenic	Gm10230(dist=423680),Btbd35f18(dist=69220)	chrX	31267149	31267149	A	G	15	5	0.33
intergenic	Gm732(dist=452591),Brwd3(dist=334818)	chrX	108401027	108401027	T	C	6	2	0.33
intergenic	Gm8417(dist=42884),Olfr722(dist=44082)	chr14	49850176	49850176	G	T	19	6	0.32
intergenic	Gm30214(dist=658436),Dad1(dist=537583)	chr14	53697902	53697902	T	C	53	17	0.32
ncRNA_intronic	Hnf4aos	chr2	163537243	163537243	C	T	41	13	0.32
intergenic	Prmt6(dist=1010385),Gm6602(dist=620519)	chr3	111261384	111261384	T	A	44	14	0.32
intronic	Amy2a5	chr3	113251070	113251070	T	A	31	10	0.32
intronic	4930579F01Rik	chr3	138189277	138189283	CCCACCT	-	22	7	0.32
intronic	Bmp8b	chr4	123110152	123110152	C	A	34	11	0.32
ncRNA_intronic	Gm6367	chr5	95008177	95008177	C	A	22	7	0.32
intergenic	Vmn2r38(dist=1167),Vmn2r37(dist=106617)	chr7	9098932	9098932	A	G	28	9	0.32
intergenic	Vmn1r78(dist=17078),Vmn1r79(dist=5710)	chr7	12170483	12170483	T	A	41	13	0.32
intergenic	Vmn1r123(dist=54686),Vmn1r124(dist=41899)	chr7	21217794	21217795	CT	TG	19	6	0.32
intergenic	Lonrf1(dist=143723),Trmt9b(dist=64466)	chr8	36393082	36393082	C	T	25	8	0.32
intergenic	Vegfc(dist=274158),Spcs3(dist=59821)	chr8	54460612	54460612	C	G	19	6	0.32
intergenic	Rnf150(dist=17707),Tbc1d9(dist=56374)	chr8	83108978	83108978	G	A	53	17	0.32
intergenic	Cyld(dist=176751),Mir8110(dist=96038)	chr8	88928697	88928697	A	T	74	24	0.32
intergenic	Elmo1(dist=158952),Aoah(dist=26805)	chr13	20767308	20767308	T	A	51	16	0.31
intergenic	Gm7762(dist=109778),Gm19428(dist=87402)	chr13	65458372	65458372	G	A	13	4	0.31
intergenic	BC048507(dist=24011),Urml(dist=340502)	chr13	67887934	67887934	G	A	16	5	0.31
intergenic	4930474N05Rik(dist=281235),Ccser2(dist=496846)	chr14	36378090	36378090	G	A	13	4	0.31
intronic	Gm5622	chr14	51587494	51587494	C	A	16	5	0.31
intergenic	Pcdh17(dist=190164),4930529K09Rik(dist=1518746)	chr14	84727224	84727224	C	T	26	8	0.31
intergenic	Kiz(dist=13407),Xrn2(dist=29496)	chr2	146983503	146983503	G	A	51	16	0.31
intergenic	Dok5(dist=712092),1700028P15Rik(dist=365012)	chr2	171591867	171591867	T	C	64	20	0.31
intronic	Dchs2	chr3	83332850	83332850	G	T	36	11	0.31
intronic	Camk2d	chr3	126691939	126691939	G	A	36	11	0.31
intergenic	Grin3a(dist=156697),Cylc2(dist=1214212)	chr4	50002466	50002466	T	G	16	5	0.31
intergenic	Vmn2r34(dist=59273),Vmn2r35(dist=37480)	chr7	7748671	7748671	C	A	13	4	0.31
intergenic	Vmn2r36(dist=34172),Vmn2r47(dist=73705)	chr7	7936634	7936634	C	T	29	9	0.31
intronic	Gpr4	chr7	19216035	19216035	A	T	39	12	0.31
intergenic	1700010N08Rik(dist=364440),Gm5114(dist=182322)	chr7	39224972	39224972	G	T	13	4	0.31
intergenic	Gm21119(dist=3772),6820431F20Rik(dist=201344)	chr8	20066942	20066942	G	T	13	4	0.31
intronic	Aph1c	chr9	66821975	66821975	G	A	16	5	0.31
intronic	Lims1	chr10	58353104	58353104	C	A	67	20	0.3
intergenic	Zfp996(dist=2619),5730507C01Rik(dist=105133)	chr12	18409377	18409377	T	C	70	21	0.3
intergenic	Zfp808(dist=171918),Gm3604(dist=21862)	chr13	62345854	62345854	A	G	30	9	0.3
intergenic	Cdc14b(dist=1257),Prxl2c(dist=13553)	chr13	64276245	64276245	G	T	43	13	0.3
intergenic	Adcy2(dist=120019),Gm26844(dist=21643)	chr13	69119560	69119560	C	T	56	17	0.3
intergenic	4930447J18Rik(dist=164615),Peli2(dist=12065)	chr14	48108804	48108804	T	C	47	14	0.3
intergenic	Olfm4(dist=1783971),NONE(dist=NONE)	chr14	81807112	81807112	A	G	70	21	0.3
intronic	Itsn1	chr16	91911536	91911536	A	C	27	8	0.3
intergenic	Gm14616(dist=134896),Gm14444(dist=14628)	chr2	175002100	175002101	AA	TG	30	9	0.3
intergenic	Tmem154(dist=38527),Gm35486(dist=66684)	chr3	84743102	84743102	T	C	60	18	0.3
intergenic	Tdpoz3(dist=11615),Tdpoz9(dist=97901)	chr3	93838732	93838732	T	C	61	18	0.3
intergenic	Olfr417(dist=9790),Olfr248(dist=11408)	chr1	174379638	174379638	G	C	14	4	0.29
intergenic	Olfr1371(dist=7815),Skp1(dist=10193)	chr11	52221802	52221802	A	T	48	14	0.29
intronic	Apoh	chr11	108405030	108405030	-	TCCCCTCCCCTCCCT	24	7	0.29
intergenic	Tcl1(dist=110683),Tunar(dist=3174)	chr12	105333420	105333420	-	A	41	12	0.29
intergenic	Slitrk1(dist=1638649),Slitrk6(dist=195690)	chr14	110552888	110552888	T	C	24	7	0.29
intergenic	NONE(dist=NONE),Selenop(dist=200640)	chr15	3070127	3070127	A	G	17	5	0.29
intergenic	C030016D13Rik(dist=263086),Rfx3(dist=66004)	chr19	27695717	27695717	A	G	59	17	0.29
intronic	Olfr1033	chr2	86021099	86021099	C	T	31	9	0.29
intergenic	Fstl5(dist=862839),Rapgef2(dist=1489667)	chr3	77572844	77572844	C	T	41	12	0.29
intergenic	Vmn2r38(dist=9970),Vmn2r37(dist=97814)	chr7	9107735	9107735	G	T	24	7	0.29
intergenic	Psg29(dist=193185),Psg-ps1(dist=263372)	chr7	17408941	17408941	T	C	7	2	0.29
intergenic	Psg29(dist=307469),Psg-ps1(dist=149088)	chr7	17523225	17523225	A	-	17	5	0.29
intergenic	1700010N08Rik(dist=306952),Gm5114(dist=239810)	chr7	39167484	39167484	G	A	14	4	0.29
intergenic	Mfap3l(dist=16528),Hpf1(dist=197169)	chr8	60693259	60693259	G	A	28	8	0.29
intergenic	Impg1(dist=722555),Htr1b(dist=440298)	chr9	81187993	81187993	T	G	14	4	0.29
intergenic	Tbc1d2b(dist=328913),Gm28703(dist=223613)	chr9	90599682	90599682	G	A	38	11	0.29
intergenic	Fbxw16(dist=6329),Fbxw19(dist=23095)	chr9	109455469	109455480	TATATATATATA	-	14	4	0.29
intergenic	Btbd35f14(dist=249394),Btbd35f6(dist=2932)	chrX	33951743	33951743	G	A	17	5	0.29
intronic	Ofcc1	chr13	40262102	40262102	G	C	40	11	0.28
intergenic	Nrxn1(dist=584442),Adcyap1(dist=1521773)	chr17	91677244	91677244	G	C	109	31	0.28
intergenic	Gm6602(dist=759973),Amy2b(dist=305682)	chr3	112841974	112841974	A	G	25	7	0.28
intronic	Rex2	chr4	147033263	147033263	C	T	18	5	0.28
intergenic	Purg(dist=60424),Hmgb1-rs17(dist=6418)	chr8	33477893	33477893	A	G	36	10	0.28
intergenic	Wdr72(dist=275073),Gm16551(dist=290161)	chr9	74558276	74558276	A	C	54	15	0.28
intronic	Gm38510	chr1	85183735	85183735	G	T	15	4	0.27
intergenic	5033403F01Rik(dist=579752),Gm40923(dist=225741)	chr13	39546049	39546049	G	T	33	9	0.27
intronic	Arhgef28	chr13	98083399	98083399	C	A	26	7	0.27
intergenic	Gm30214(dist=182844),Dad1(dist=1013175)	chr14	53222310	53222310	T	C	22	6	0.27
intergenic	NONE(dist=NONE),Gm32455(dist=924664)	chr14	83121767	83121767	G	A	62	17	0.27
intergenic	Klhl1(dist=1210447),Dach1(dist=57365)	chr14	97729481	97729481	G	T	41	11	0.27
intergenic	4930548G14Rik(dist=639546),Csmd3(dist=301226)	chr15	47279404	47279412	GCCCTGAAA	-	11	3	0.27
intergenic	Vangl1(dist=2987),A230001M10Rik(dist=54725)	chr3	102207680	102207680	A	C	15	4	0.27
intergenic	Gm12886(dist=107513),Gm12887(dist=83391)	chr4	121530612	121530613	GT	AG	52	14	0.27
intronic	Zfp978	chr4	147149104	147149104	A	C	22	6	0.27
intergenic	Gm20756(dist=273434),Grm8(dist=1024460)	chr6	26250661	26250661	C	T	15	4	0.27
intergenic	4930515G16Rik(dist=1737822),Rprl1(dist=23416)	chr6	69303521	69303521	C	G	91	25	0.27
intergenic	Vmn2r38(dist=20667),Vmn2r37(dist=87117)	chr7	9118432	9118432	C	T	26	7	0.27
intergenic	1700010N08Rik(dist=305015),Gm5114(dist=241747)	chr7	39165547	39165547	A	G	15	4	0.27
intergenic	Gabrb3(dist=211869),Atp10a(dist=617532)	chr7	58040670	58040670	C	T	26	7	0.27
intergenic	Gabrb3(dist=295894),Atp10a(dist=533507)	chr7	58124695	58124695	G	C	15	4	0.27
ncRNA_intronic	Snhg14	chr7	59770835	59770835	C	G	15	4	0.27
intergenic	Unc5d(dist=978372),4933433F19Rik(dist=370387)	chr8	30198008	30198008	A	G	30	8	0.27
intergenic	Unc5d(dist=1075386),4933433F19Rik(dist=273373)	chr8	30295022	30295022	C	A	79	21	0.27
intergenic	Gm2516(dist=1773506),1190028D05Rik(dist=166948)	chr8	52189595	52189663	CTAGGCCAGGGCCTAGCAAACACAGAAGTGGATGCTCATATTCAGCTATTGGATGGATCACAGGGCCCC	-	51	14	0.27
ncRNA_intronic	Gm10649	chr8	76751253	76751253	C	T	77	21	0.27
intronic	Gnao1	chr8	93926674	93926674	T	G	77	21	0.27
intergenic	Btbd35f11(dist=109830),Gm2309(dist=550575)	chrX	34271414	34271414	C	A	11	3	0.27
intergenic	Vmn2r121(dist=1914390),4932411N23Rik(dist=762162)	chrX	126050300	126050300	A	T	15	4	0.27
intergenic	Cldn34a(dist=8442),Shroom2(dist=37098)	chrX	152572411	152572411	A	G	33	9	0.27
intergenic	Pdha1(dist=144315),Adgrg2(dist=107945)	chrX	160282745	160282745	G	T	22	6	0.27
intronic	Hibch	chr1	52899560	52899560	A	C	43	11	0.26
intergenic	Grik2(dist=395897),Ascc3(dist=408018)	chr10	50184651	50184651	T	C	39	10	0.26
intergenic	Cetn3(dist=728558),Mir3961(dist=172563)	chr13	82525712	82525712	G	C	35	9	0.26
intergenic	Pnp2(dist=17968),Rnase10(dist=25034)	chr14	50982717	50982717	G	A	53	14	0.26
intergenic	Ang4(dist=3439),AY358078(dist=23017)	chr14	51777029	51777029	T	G	35	9	0.26
intergenic	NONE(dist=NONE),Gm32455(dist=1540571)	chr14	82505860	82505860	C	T	31	8	0.26
intergenic	NONE(dist=NONE),Olfr161(dist=301550)	chr16	3290848	3290848	C	G	23	6	0.26
intergenic	Gfra1(dist=7929),Ccdc172(dist=48658)	chr19	58463327	58463327	A	-	31	8	0.26
intergenic	NONE(dist=NONE),Vmn1r2(dist=82674)	chr4	3089409	3089409	T	C	92	24	0.26
intergenic	Gm13034(dist=14402),Zfp987(dist=14192)	chr4	146083120	146083120	A	C	35	9	0.26
intergenic	Gm3704(dist=37776),Vmn2r18(dist=91767)	chr5	151469894	151469894	C	T	76	20	0.26
intergenic	Mdfic(dist=589161),Gm36406(dist=63051)	chr6	16391330	16391330	G	A	19	5	0.26
intergenic	Edem1(dist=1201508),Grm7(dist=584648)	chr6	110060864	110060864	A	T	47	12	0.26
intronic	Vmn2r43	chr7	8258707	8258707	A	C	23	6	0.26
intergenic	Pop4(dist=61689),Gm28453(dist=46346)	chr7	38333037	38333037	T	G	42	11	0.26
intergenic	Unc5d(dist=978363),4933433F19Rik(dist=370396)	chr8	30197999	30197999	C	T	31	8	0.26
intergenic	Gm2516(dist=1871246),1190028D05Rik(dist=69276)	chr8	52287335	52287335	T	C	38	10	0.26
intergenic	Gm12130(dist=469069),4930553C11Rik(dist=318589)	chr11	38989114	38989114	A	C	48	12	0.25
intergenic	Igfbp4(dist=5989),Tns4(dist=6984)	chr11	99058644	99058694	TCCTCCTCCTCCTCTTCCTCCTCCTCCTCCTCCTCTTCCTCCTCCTCCTCT	-	20	5	0.25
intronic	Gm19428	chr13	65549311	65549311	G	A	16	4	0.25
intergenic	Gm53057(dist=131634),Gm10324(dist=282617)	chr13	65830835	65830836	AC	GT	8	2	0.25
intergenic	Fgf10(dist=216373),Nnt(dist=325371)	chr13	119008946	119008946	G	A	64	16	0.25
intronic	Mapk8	chr14	33395090	33395090	T	C	65	16	0.25
intergenic	Pcdh9(dist=1385639),Spertl(dist=604936)	chr14	95276318	95276318	A	G	40	10	0.25
intronic	Zhx2	chr15	57751786	57751786	T	C	72	18	0.25
intronic	Selenoo	chr15	89098180	89098180	-	AAA	75	19	0.25
intergenic	Asxl3(dist=93531),Nol4(dist=69397)	chr18	22623758	22623758	T	C	32	8	0.25
intronic	Piezo2	chr18	63071489	63071489	T	A	61	15	0.25
intronic	Prkg1	chr19	31723128	31723128	G	T	16	4	0.25
ncRNA_intronic	A330032B11Rik	chr19	37190738	37190738	C	T	57	14	0.25
intergenic	Tdpoz1(dist=39184),Tdpoz4(dist=80931)	chr3	93715467	93715467	A	G	16	4	0.25
intergenic	Dmac1(dist=23183),Ptprd(dist=639762)	chr4	75301475	75301475	A	G	20	5	0.25
intergenic	Rragc(dist=326360),1700021L23Rik(dist=39447)	chr4	124263357	124263388	GCTGGGATTAAAGACGTACGCCACCATGCCTG	-	20	5	0.25
intergenic	Gm6367(dist=5700),Gm16513(dist=150309)	chr5	95032315	95032315	T	C	44	11	0.25
intergenic	Mtpn(dist=776993),9330158H04Rik(dist=16257)	chr6	36316881	36316881	G	C	89	22	0.25
intergenic	Gm35216(dist=745348),Cntnap2(dist=231358)	chr6	44828703	44828703	C	A	32	8	0.25
intergenic	Gm20362(dist=385153),Gm20594(dist=397009)	chr6	79421022	79421022	A	G	24	6	0.25
intronic	Alms1	chr6	85695931	85695931	A	T	44	11	0.25
intergenic	Psg29(dist=218091),Psg-ps1(dist=238466)	chr7	17433847	17433847	T	G	51	13	0.25
intergenic	Mrgpra9(dist=36591),Mrgpra1(dist=45405)	chr7	47289470	47289470	C	T	51	13	0.25
ncRNA_intronic	Snhg14	chr7	59870233	59870233	G	T	12	3	0.25
intergenic	Gm2516(dist=856759),1190028D05Rik(dist=1083763)	chr8	51272848	51272848	A	T	36	9	0.25
intergenic	Gm2516(dist=1594653),1190028D05Rik(dist=345869)	chr8	52010742	52010742	A	G	36	9	0.25
intergenic	Ces1b(dist=3044),Ces1c(dist=15955)	chr8	93083061	93083061	T	C	60	15	0.25
intronic	Ccdc7b	chr8	129144559	129144559	A	C	12	3	0.25
intergenic	Hcrtr2(dist=116197),Fam83b(dist=47640)	chr9	76439820	76439820	G	A	68	17	0.25
intergenic	Impg1(dist=717614),Htr1b(dist=445239)	chr9	81183052	81183052	G	C	53	13	0.25
intergenic	Gdap1(dist=98495),Pi15(dist=339136)	chr1	17262765	17262765	T	C	25	6	0.24
intronic	Psme4	chr11	30868444	30868444	T	G	41	10	0.24
intergenic	Alkbh5(dist=30991),Llgl1(dist=110197)	chr11	60589503	60589503	G	C	51	12	0.24
intergenic	Alkbh5(dist=31000),Llgl1(dist=110188)	chr11	60589512	60589512	A	T	50	12	0.24
downstream	Abcc3,Ankrd40(dist=796)	chr11	94342499	94342499	-	AA	71	17	0.24
intergenic	Gm19428(dist=15042),Gm53057(dist=116862)	chr13	65572743	65572743	T	C	21	5	0.24
intergenic	Gm53057(dist=27716),Gm10324(dist=386536)	chr13	65726917	65726917	G	A	37	9	0.24
intergenic	Glrx(dist=12545),Rhobtb3(dist=6841)	chr13	75862696	75862696	G	C	17	4	0.24
intergenic	NONE(dist=NONE),Arrdc3(dist=454121)	chr13	80429301	80429301	C	T	37	9	0.24
intergenic	Mir3961(dist=350117),Mef2c(dist=455584)	chr13	83048450	83048450	T	C	72	17	0.24
intronic	Arhgef28	chr13	98083384	98083384	C	T	33	8	0.24
intronic	Gm8068	chr14	41698100	41698100	G	A	37	9	0.24
intergenic	Atg14(dist=35166),Ktn1(dist=45711)	chr14	47603600	47603600	A	G	42	10	0.24
intronic	AY358078	chr14	51814632	51814632	T	C	21	5	0.24
intergenic	Olfr1507(dist=68934),Gm30214(dist=467786)	chr14	52564629	52564629	T	G	17	4	0.24
intergenic	Gm30214(dist=584817),Dad1(dist=611202)	chr14	53624283	53624283	T	G	42	10	0.24
intergenic	NONE(dist=NONE),Gm32455(dist=1540553)	chr14	82505878	82505878	C	A	33	8	0.24
intergenic	Pcdh17(dist=538888),4930529K09Rik(dist=1170022)	chr14	85075948	85075948	C	T	37	9	0.24
intergenic	Diaph3(dist=47433),Tdrd3(dist=227926)	chr14	87188657	87188657	G	A	51	12	0.24
intergenic	4930474H20Rik(dist=754945),Pcdh9(dist=1988995)	chr14	91024705	91024705	G	A	34	8	0.24
intronic	Rapgef4	chr2	71999813	71999813	A	G	54	13	0.24
intergenic	Olfr1080(dist=33281),Olfr1082(dist=2466)	chr2	86591419	86591419	T	C	63	15	0.24
intergenic	Gm14393(dist=41087),Gm14391(dist=76309)	chr2	175108856	175108856	C	T	21	5	0.24
intergenic	1810037I17Rik(dist=2472),Usp53(dist=4935)	chr3	122928666	122928666	G	A	41	10	0.24
intergenic	Lao1(dist=1799),Gm12866(dist=84081)	chr4	118970709	118970709	A	G	42	10	0.24
intergenic	Rlf(dist=76688),Gm12888(dist=24543)	chr4	121291772	121291773	GA	TT	21	5	0.24
intergenic	Gm7361(dist=158593),4930584F24Rik(dist=39289)	chr5	26420781	26420781	C	T	62	15	0.24
intergenic	Gm35216(dist=759057),Cntnap2(dist=217649)	chr6	44842412	44842412	T	A	34	8	0.24
intronic	Cntnap2	chr6	46567156	46567156	T	C	80	19	0.24
intergenic	Vmn2r33(dist=12756),Vmn2r34(dist=92287)	chr7	7579542	7579542	G	A	17	4	0.24
intergenic	Vmn2r37(dist=67743),Vmn2r46(dist=194169)	chr7	9291396	9291396	A	T	17	4	0.24
intergenic	Psg18(dist=14870),Psg28(dist=52659)	chr7	18369877	18369877	C	G	17	4	0.24
intergenic	Pop4(dist=51950),Gm28453(dist=56085)	chr7	38323298	38323298	C	T	38	9	0.24
intergenic	Pop4(dist=61693),Gm28453(dist=46342)	chr7	38333041	38333041	T	A	42	10	0.24
intergenic	1700010N08Rik(dist=305018),Gm5114(dist=241744)	chr7	39165550	39165550	C	A	17	4	0.24
intergenic	Gm33989(dist=601471),4933402C06Rik(dist=492676)	chr7	40182061	40182061	G	A	41	10	0.24
ncRNA_intronic	Snhg14	chr7	59599069	59599069	G	A	37	9	0.24
downstream	Gm34647(dist=949)	chr8	35248808	35248808	G	A	82	20	0.24
intronic	Sgcz	chr8	37843033	37843033	T	G	42	10	0.24
intergenic	Impg1(dist=722609),Htr1b(dist=440244)	chr9	81188047	81188047	G	C	17	4	0.24
intergenic	Btbd35f23(dist=335052),Btbd35f18(dist=27856)	chrX	3413875	3413875	C	T	17	4	0.24
intergenic	Btbd35f14(dist=248397),Btbd35f6(dist=3929)	chrX	33950746	33950746	T	C	17	4	0.24
intergenic	4932429P05Rik(dist=164369),4930415L06Rik(dist=10237)	chrX	89919860	89919860	G	A	86	21	0.24
intergenic	Gm2619(dist=9714),Gm7592(dist=207722)	chr1	85337093	85337093	G	A	44	10	0.23
intergenic	Lilrb4a(dist=29182),Fam162b(dist=59657)	chr10	51525793	51525793	T	C	66	15	0.23
intergenic	Gm12128(dist=416278),Gm12130(dist=402104)	chr11	38089444	38089444	T	C	65	15	0.23
intergenic	Gabrb2(dist=334040),Atp10b(dist=183246)	chr11	42966631	42966631	A	T	57	13	0.23
intronic	Mettl16	chr11	74781383	74781383	T	A	40	9	0.23
intergenic	Gm19428(dist=15048),Gm53057(dist=116856)	chr13	65572749	65572749	A	T	22	5	0.23
intergenic	2410141K09Rik(dist=300617),Uqcrb(dist=158841)	chr13	66741735	66741735	T	C	40	9	0.23
intronic	Mapk8	chr14	33395087	33395087	C	T	65	15	0.23
intergenic	Olfr1507(dist=239107),Gm30214(dist=297613)	chr14	52734802	52734802	G	A	57	13	0.23
intergenic	NONE(dist=NONE),Pcdh9(dist=449446)	chr14	92564253	92564254	CA	TG	39	9	0.23
intergenic	NONE(dist=NONE),Pcdh9(dist=92578)	chr14	92921122	92921122	C	T	22	5	0.23
UTR5	Gsdmd(NM_026960:c.-997C>T)	chr15	75862412	75862412	C	T	95	22	0.23
intergenic	Grin2a(dist=24868),Rpl39l(dist=149547)	chr16	10020681	10020681	C	T	43	10	0.23
intergenic	Vpreb2(dist=13675),Dgcr6(dist=58105)	chr16	17994755	17994755	G	A	22	5	0.23
ncRNA_intronic	A330032B11Rik	chr19	37190734	37190734	C	T	61	14	0.23
intergenic	Olfr345(dist=34189),Olfr346(dist=12839)	chr2	36675165	36675165	A	C	43	10	0.23
intergenic	Olfr1043(dist=3238),Olfr1044(dist=4684)	chr2	86166185	86166187	TTT	GGG	53	12	0.23
intronic	Ptprt	chr2	161794141	161794141	C	T	61	14	0.23
intergenic	Fstl5(dist=1535238),Rapgef2(dist=817268)	chr3	78245243	78245243	C	T	13	3	0.23
intergenic	Cavin4(dist=337459),Plppr1(dist=48511)	chr4	49010951	49010951	G	A	31	7	0.23
intergenic	Lao1(dist=1803),Gm12866(dist=84077)	chr4	118970713	118970713	A	G	40	9	0.23
intergenic	9530002B09Rik(dist=61067),Gm12873(dist=5273)	chr4	122766202	122766202	A	G	22	5	0.23
intergenic	Gm1965(dist=46813),Gm839(dist=18014)	chr6	89194183	89194183	C	A	22	5	0.23
intergenic	Vmn2r30(dist=25853),Vmn2r31(dist=20600)	chr7	7363384	7363385	GA	AG	26	6	0.23
intergenic	Obox7(dist=464333),Obox2(dist=258522)	chr7	15130329	15130329	C	T	40	9	0.23
intergenic	Vrk3(dist=22629),Atf5(dist=12113)	chr7	44800143	44800143	C	T	61	14	0.23
ncRNA_intronic	Snhg14	chr7	59536978	59536978	G	T	22	5	0.23
intergenic	Rab38(dist=573599),Tmem135(dist=74850)	chr7	89065171	89065172	AA	-	87	20	0.23
intergenic	Unc5d(dist=1231889),4933433F19Rik(dist=116870)	chr8	30451525	30451525	G	C	35	8	0.23
intergenic	Usp38(dist=102855),Inpp4b(dist=224801)	chr8	81117761	81117761	C	T	39	9	0.23
intergenic	Bmp5(dist=24381),Hmgcll1(dist=90280)	chr9	75924697	75924697	C	T	22	5	0.23
intergenic	Btbd35f6(dist=40454),Btbd35f11(dist=162578)	chrX	33997047	33997047	G	C	40	9	0.23
intergenic	Lrch2(dist=103799),Gm15080(dist=335113)	chrX	147657880	147657880	G	A	79	18	0.23
intergenic	Trpa1(dist=57334),Kcnb2(dist=310729)	chr1	14976196	14976196	G	T	18	4	0.22
intergenic	NONE(dist=NONE),Cdh20(dist=1175295)	chr1	103593225	103593225	T	C	23	5	0.22
intergenic	Rnf144b(dist=218738),4930471G24Rik(dist=200802)	chr13	47466729	47466748	CTCTCTCTCTCTCTCACACA	-	55	12	0.22
intergenic	Gm19428(dist=51539),Gm53057(dist=80365)	chr13	65609240	65609240	A	G	23	5	0.22
intergenic	Gm10324(dist=288859),2410141K09Rik(dist=6419)	chr13	66411695	66411695	T	C	64	14	0.22
intergenic	2410141K09Rik(dist=86097),Uqcrb(dist=373361)	chr13	66527215	66527215	G	A	23	5	0.22
intergenic	2410141K09Rik(dist=200515),Uqcrb(dist=258943)	chr13	66641633	66641633	A	T	76	17	0.22
upstream	4930474N05Rik(dist=517)	chr14	36094448	36094448	A	G	152	33	0.22
intergenic	Gm30214(dist=654137),Dad1(dist=541882)	chr14	53693603	53693603	G	A	18	4	0.22
intergenic	Efs(dist=4406),Il25(dist=1501)	chr14	54931194	54931194	A	C	32	7	0.22
intergenic	NONE(dist=NONE),Gm32455(dist=1503060)	chr14	82543371	82543371	A	G	23	5	0.22
intergenic	NONE(dist=NONE),Gm32455(dist=925966)	chr14	83120465	83120465	C	T	74	16	0.22
intergenic	Pcdh17(dist=557248),4930529K09Rik(dist=1151649)	chr14	85094308	85094321	AAAAAAAAAAAAAA	-	32	7	0.22
intergenic	4930474H20Rik(dist=1480956),Pcdh9(dist=1262984)	chr14	91750716	91750716	G	A	27	6	0.22
intergenic	4930474H20Rik(dist=1482181),Pcdh9(dist=1261759)	chr14	91751941	91751941	C	T	27	6	0.22
intronic	Cntnap5c	chr17	58201566	58201566	C	T	63	14	0.22
intergenic	Gm31205(dist=450585),Prelid2(dist=691238)	chr18	41184458	41184458	C	A	64	14	0.22
intergenic	Slc22a28(dist=2879),Slc22a29(dist=25307)	chr19	8134861	8134861	T	C	88	19	0.22
intergenic	Dmrt2(dist=273610),1700048O14Rik(dist=78121)	chr19	25952601	25952601	C	T	9	2	0.22
intergenic	Nckap1(dist=29238),Dusp19(dist=6794)	chr2	80610420	80610420	T	G	59	13	0.22
intergenic	Gm14444(dist=24919),Gm14393(dist=17182)	chr2	175044367	175044367	C	T	32	7	0.22
intergenic	Nkain3(dist=360315),Prdm13(dist=538497)	chr4	21138983	21138983	C	A	76	17	0.22
intergenic	Grin3a(dist=621261),Cylc2(dist=749648)	chr4	50467030	50467030	A	C	37	8	0.22
intergenic	Skint3(dist=81484),Skint9(dist=4017)	chr4	112381952	112381952	A	G	49	11	0.22
intergenic	9530002B09Rik(dist=61102),Gm12873(dist=5238)	chr4	122766237	122766237	C	T	23	5	0.22
intronic	Ubr4	chr4	139478451	139478451	T	C	88	19	0.22
intronic	Zfp990	chr4	145523121	145523121	G	T	85	19	0.22
ncRNA_intronic	1700095A21Rik	chr4	146545552	146545567	GCACACACACACACAC	-	36	8	0.22
intronic	Plch2	chr4	155017052	155017052	G	A	63	14	0.22
intergenic	E130006D01Rik(dist=14950),1700016B01Rik(dist=379549)	chr5	111776678	111776678	T	A	41	9	0.22
intergenic	Gm35216(dist=759059),Cntnap2(dist=217647)	chr6	44842414	44842414	T	A	32	7	0.22
intronic	Nup210	chr6	91061516	91061516	T	C	82	18	0.22
intronic	Pirb	chr7	3717467	3717467	A	G	49	11	0.22
intronic	Aurkc	chr7	6996736	6996736	G	C	41	9	0.22
intronic	Vmn2r33	chr7	7560524	7560524	A	G	23	5	0.22
downstream	Vmn1r75(dist=737)	chr7	11881997	11881997	G	T	60	13	0.22
intergenic	Mrgpra3(dist=32190),Mrgpra4(dist=347232)	chr7	47633562	47633562	G	A	51	11	0.22
intergenic	Gm29729(dist=29147),A230006K03Rik(dist=41233)	chr7	60969030	60969032	GTT	CAC	23	5	0.22
intronic	Dlc1	chr8	36850496	36850496	G	A	122	27	0.22
intronic	Nek11	chr9	105345835	105345835	A	G	27	6	0.22
intergenic	Gm5925(dist=81568),Btbd35f4(dist=201300)	chrX	4599111	4599111	A	T	18	4	0.22
intergenic	Btbd35f18(dist=2218),Btbd35f20(dist=41413)	chrX	31340546	31340546	C	T	32	7	0.22
intergenic	Fgf13(dist=270420),F9(dist=143472)	chrX	59855992	59855992	C	A	67	15	0.22
exonic	Flna	chrX	74235871	74235871	C	T	83	18	0.22
intergenic	Astx6(dist=128758),Cldn34c2(dist=234225)	chrX	123342061	123342061	A	G	67	15	0.22
intergenic	Amot(dist=230508),Htr2c(dist=1244366)	chrX	145718147	145718147	T	C	63	14	0.22
intergenic	Gm35722(dist=825855),Mgat4c(dist=113997)	chr10	101567490	101567490	C	T	24	5	0.21
intergenic	2810032G03Rik(dist=1722029),1700101O22Rik(dist=233878)	chr12	7138161	7138161	A	G	48	10	0.21
intergenic	Elmo1(dist=158960),Aoah(dist=26797)	chr13	20767316	20767316	T	A	47	10	0.21
intergenic	Gm40962(dist=408661),Spock1(dist=41388)	chr13	57379807	57379807	C	G	29	6	0.21
intergenic	Gm53057(dist=23132),Gm10324(dist=391120)	chr13	65722333	65722333	A	G	38	8	0.21
intergenic	2410141K09Rik(dist=214689),Uqcrb(dist=244769)	chr13	66655807	66655807	-	T	19	4	0.21
intergenic	2410141K09Rik(dist=412583),Uqcrb(dist=46875)	chr13	66853701	66853701	C	T	19	4	0.21
ncRNA_intronic	Gm26844	chr13	69141587	69141587	G	A	24	5	0.21
intergenic	Olfr1507(dist=179883),Gm30214(dist=356837)	chr14	52675578	52675578	G	C	42	9	0.21
intergenic	Gm30214(dist=435138),Dad1(dist=760881)	chr14	53474604	53474604	G	T	33	7	0.21
intergenic	Gm30214(dist=616588),Dad1(dist=579431)	chr14	53656054	53656054	T	G	63	13	0.21
intergenic	Gm30214(dist=781436),Dad1(dist=414583)	chr14	53820902	53820902	C	G	29	6	0.21
intergenic	Gm32455(dist=240825),Gm32498(dist=17266)	chr14	84316115	84316115	A	G	24	5	0.21
intergenic	D130009I18Rik(dist=34752),Rbm26(dist=105215)	chr14	105001535	105001536	CA	TC	47	10	0.21
intergenic	Slitrk1(dist=505513),Slitrk6(dist=1328826)	chr14	109419752	109419752	G	T	96	20	0.21
intergenic	Slitrk1(dist=661566),Slitrk6(dist=1172773)	chr14	109575805	109575805	T	C	38	8	0.21
intergenic	Fbxl7(dist=23003),Ank(dist=547929)	chr15	26918567	26918748	TCCTGCCCCTGCCCCTGCCCCTGCCCCTGCTCCTGCTCCTCCTGCTCCTGCTCCTCCTCCTCCTCCTCCTGCTCCTGCTCCTGCTCCTCCTGCTCCTGCTCCTCCTGCTCCTCCTCCTCCTGCTCCTGCTCCTCCTGCTCTGCCCCTGCCCCTGCCCCTGCTCCTGCTCCTGCTCCTCCTGA	-	57	12	0.21
intronic	Cldn14	chr16	93946048	93946048	C	T	14	3	0.21
intergenic	Kcnk12(dist=161143),Msh6(dist=15913)	chr17	87959137	87959137	-	T	71	15	0.21
UTR5	Cpeb3(NM_001290828:c.-32392A>G,NM_001290827:c.-32392A>G,NM_198300:c.-32392A>G)	chr19	37207366	37207366	T	C	56	12	0.21
intergenic	Potegl(dist=43422),Nxph2(dist=10695)	chr2	23310551	23310551	A	C	81	17	0.21
intronic	Zscan29	chr2	121164966	121164966	G	A	85	18	0.21
intergenic	A530006G24Rik(dist=173894),Foxa2(dist=151351)	chr2	147891526	147891526	G	A	94	20	0.21
intergenic	Gm14410(dist=220434),Zfp970(dist=37811)	chr2	177426930	177426931	AA	GG	19	4	0.21
ncRNA_intronic	Vmn2r-ps11	chr3	64658125	64658125	T	C	14	3	0.21
intergenic	Prmt6(dist=1583469),Gm6602(dist=47435)	chr3	111834468	111834468	G	C	24	5	0.21
intronic	Amy2a5	chr3	113251088	113251088	C	T	29	6	0.21
intergenic	C9orf72(dist=242324),Lingo2(dist=238488)	chr4	35468160	35468160	A	T	73	15	0.21
intergenic	Grin3a(dist=1270663),Cylc2(dist=100246)	chr4	51116432	51116432	A	C	61	13	0.21
intergenic	Gm13238(dist=7135),Gm13034(dist=222397)	chr4	145845127	145845127	G	A	48	10	0.21
intergenic	Tbx5(dist=65964),Rbm19(dist=165307)	chr5	119951182	119951206	CTCTCCTCTCCTCTCCTCTCCTCCT	-	19	4	0.21
intronic	Chchd3	chr6	32866459	32866459	G	T	86	18	0.21
intronic	Ctnna2	chr6	76945367	76945367	-	C	104	22	0.21
intronic	Ctnna2	chr6	76945368	76945368	G	C	103	22	0.21
intronic	Pira6	chr7	3818041	3818041	T	A	47	10	0.21
ncRNA_intronic	Gm20482,Gm45351	chr7	8088134	8088134	T	C	14	3	0.21
intergenic	Vmn2r38(dist=19624),Vmn2r37(dist=88160)	chr7	9117389	9117389	G	C	28	6	0.21
intergenic	Psg29(dist=310000),Psg-ps1(dist=146557)	chr7	17525756	17525756	C	T	14	3	0.21
intergenic	Psg27(dist=3089),Psg23(dist=35949)	chr7	18570394	18570394	T	C	33	7	0.21
intergenic	Vmn1r252(dist=74702),Vmn1r119(dist=24483)	chr7	20987049	20987049	A	G	29	6	0.21
intergenic	Mrgpra3(dist=32185),Mrgpra4(dist=347237)	chr7	47633557	47633557	T	G	52	11	0.21
intergenic	1700015G11Rik(dist=1871292),Mir6238(dist=4753)	chr7	53887008	53887008	T	G	19	4	0.21
intergenic	Mir6238(dist=829799),Luzp2(dist=113557)	chr7	54721688	54721688	C	A	39	8	0.21
intergenic	Sox1ot(dist=85572),Spaca7(dist=50732)	chr8	12522304	12522304	C	G	43	9	0.21
intergenic	Gm15319(dist=6450),2610005L07Rik(dist=16130)	chr8	20369652	20369652	T	C	19	4	0.21
intergenic	2610005L07Rik(dist=173827),Gm21119(dist=16286)	chr8	20598641	20598641	C	A	33	7	0.21
intronic	Rbpms	chr8	33835065	33835067	GAA	-	34	7	0.21
intronic	Sgcz	chr8	37906273	37906282	ATATACACAC	-	24	5	0.21
intronic	Sgcz	chr8	38054929	38054929	G	A	38	8	0.21
intronic	Inpp4b	chr8	81789678	81789697	GGGGGGGGGGGAGAGGGAGG	-	14	3	0.21
intergenic	Tent5a(dist=320815),Ibtk(dist=39393)	chr9	85647965	85647967	AAA	-	43	9	0.21
intergenic	Tent5a(dist=320819),Ibtk(dist=39391)	chr9	85647969	85647969	A	-	43	9	0.21
intergenic	A330041J22Rik(dist=18062),Prss35(dist=24318)	chr9	86719315	86719315	T	C	87	18	0.21
intergenic	Pou3f4(dist=19461),Cylc1(dist=271849)	chrX	110838569	110838569	G	A	73	15	0.21
intergenic	Asb9(dist=228965),Mospd2(dist=167417)	chrX	164768717	164768754	ATATATATATATATATATATATATATATATATATATAC	-	19	4	0.21
intergenic	NONE(dist=NONE),Xkr4(dist=33185)	chr1	3181297	3181297	T	C	83	17	0.2
intronic	Chst10	chr1	38872542	38872542	A	C	45	9	0.2
intergenic	Mir6350(dist=1292079),C230029F24Rik(dist=485412)	chr1	48759204	48759204	T	C	85	17	0.2
intergenic	Rgs17(dist=742661),Oprm1(dist=93532)	chr10	6665061	6665061	C	G	69	14	0.2
intergenic	Pmp22(dist=80069),Hs3st3b1(dist=645077)	chr11	63239616	63239616	C	T	20	4	0.2
intronic	Ypel2	chr11	86986556	86986556	-	TTTTTTTTTTTTTTTTTT	69	14	0.2
intergenic	4930448C13Rik(dist=675978),Trib2(dist=65357)	chr12	15726367	15726370	TGTG	-	49	10	0.2
intergenic	5033430I15Rik(dist=156921),Stmnd1(dist=150292)	chr13	46123429	46123429	C	G	49	10	0.2
intergenic	Gm19428(dist=117684),Gm53057(dist=14220)	chr13	65675385	65675385	A	-	46	9	0.2
intronic	Zfp729b	chr13	67605731	67605731	A	T	25	5	0.2
intergenic	Urml(dist=97769),Gm8016(dist=20864)	chr13	68332500	68332500	T	G	25	5	0.2
intergenic	Gm8016(dist=119847),Mtrr(dist=84108)	chr13	68476672	68476672	G	A	50	10	0.2
ncRNA_intronic	Gm26844	chr13	69141589	69141589	C	T	25	5	0.2
intronic	Rarb	chr14	16690659	16690659	C	A	59	12	0.2
downstream	Psmc6(dist=719)	chr14	45349790	45349790	T	A	25	5	0.2
intronic	Rab2b	chr14	52268308	52268308	A	T	56	11	0.2
intergenic	Dleu2(dist=32916),Dleu7(dist=560940)	chr14	61715289	61715289	G	C	25	5	0.2
intergenic	4930474H20Rik(dist=1532375),Pcdh9(dist=1211565)	chr14	91802135	91802135	C	G	15	3	0.2
intergenic	1700128A07Rik(dist=459820),Slitrk1(dist=1963649)	chr14	106946340	106946340	T	G	35	7	0.2
intergenic	4930548G14Rik(dist=358646),Csmd3(dist=582134)	chr15	46998504	46998504	G	C	94	19	0.2
intergenic	4930578N18Rik(dist=115668),Nrip1(dist=15649)	chr16	76271754	76271754	C	T	15	3	0.2
intergenic	1700048O14Rik(dist=359465),Smarca2(dist=199247)	chr19	26405912	26405913	TC	CT	35	7	0.2
intronic	Prkg1	chr19	31723137	31723137	G	A	15	3	0.2
intronic	Cyp2c55	chr19	39027651	39027651	A	G	56	11	0.2
intergenic	Fam107b(dist=112209),Frmd4a(dist=123340)	chr2	3894343	3894343	T	C	81	16	0.2
intergenic	Gm13219(dist=55439),Gata3(dist=334325)	chr2	9522753	9522753	-	TAGAATCAATTAAAAGAAAAT	15	3	0.2
intronic	Fibcd1	chr2	31840624	31840624	T	G	59	12	0.2
intronic	Madd	chr2	91179753	91179754	TC	AA	35	7	0.2
intergenic	Gm13793(dist=948079),Lrrc4c(dist=639384)	chr2	95678785	95678785	G	A	44	9	0.2
intergenic	4930547E08Rik(dist=44277),Lincred1(dist=46052)	chr2	103854899	103854899	C	G	50	10	0.2
intergenic	Gm14393(dist=105058),Gm14391(dist=12338)	chr2	175172827	175172827	G	C	50	10	0.2
intergenic	Sirpb1a(dist=42928),Sirpb1b(dist=26399)	chr3	15469355	15469355	T	C	35	7	0.2
intergenic	Pdgfc(dist=567962),A830029E22Rik(dist=20023)	chr3	81782002	81782002	G	A	51	10	0.2
intronic	Ank2	chr3	127417656	127417656	C	T	45	9	0.2
intergenic	Gm12911(dist=49235),Brinp1(dist=390176)	chr4	68371196	68371196	T	G	88	18	0.2
intergenic	Olfr1339(dist=9998),Olfr1338(dist=8119)	chr4	118745476	118745476	A	G	54	11	0.2
intronic	Zfp991	chr4	146439847	146439847	C	T	20	4	0.2
intronic	Zfp991	chr4	146439851	146439851	C	T	20	4	0.2
intergenic	Actr3b(dist=67621),Gm21663(dist=17345)	chr5	25918312	25918313	CT	TC	25	5	0.2
intergenic	Gm7361(dist=22262),4930584F24Rik(dist=175620)	chr5	26284450	26284450	A	T	81	16	0.2
intergenic	Antxr2(dist=20824),Prdm8(dist=129028)	chr5	98051841	98051841	G	C	76	15	0.2
intergenic	Gprin3(dist=562691),Gm5570(dist=89022)	chr6	59988997	59988997	A	G	101	20	0.2
intergenic	Hrh1(dist=46379),Atg7(dist=113450)	chr6	114529677	114529677	A	C	20	4	0.2
intronic	Klrb1a	chr6	128612225	128612225	T	C	128	25	0.2
intergenic	4922502N22Rik(dist=49259),Rergl(dist=121347)	chr6	139371835	139371835	T	C	66	13	0.2
downstream	Vmn2r43(dist=676)	chr7	8243675	8243675	A	T	40	8	0.2
intergenic	Vmn2r45(dist=186952),Vmn2r47(dist=125211)	chr7	8675911	8675927	CACACACACACACACAC	-	20	4	0.2
intergenic	Mrgpra3(dist=342540),Mrgpra4(dist=36882)	chr7	47943912	47943912	C	T	25	5	0.2
intergenic	Anxa10(dist=784863),Spock3(dist=43176)	chr8	62908056	62908056	C	T	93	19	0.2
intergenic	LOC115487230(dist=39790),Slc17a5(dist=7535)	chr9	78528951	78528952	CG	AC	30	6	0.2
intergenic	Tent5a(dist=285302),Ibtk(dist=74908)	chr9	85612452	85612452	A	G	41	8	0.2
intronic	Cpne4	chr9	104850090	104850090	C	T	25	5	0.2
intergenic	Asb11(dist=12494),Asb9(dist=26239)	chrX	164471664	164471664	T	C	20	4	0.2
intronic	Ofd1	chrX	166423675	166423676	AA	-	81	16	0.2
ncRNA_intronic	2610203C22Rik	chr1	9618376	9618376	G	A	63	12	0.19
intergenic	4933402D24Rik(dist=46773),Gm13749(dist=148687)	chr1	63816040	63816040	T	A	53	10	0.19
intergenic	NONE(dist=NONE),Cntnap5a(dist=179400)	chr1	115505337	115505337	C	T	77	15	0.19
intergenic	Gm36536(dist=136107),Cep170(dist=70221)	chr1	176663376	176663432	GGGGGAGGAGGGGGAGGAGGGGGGAGGGGGAGGAGGGGGGAGGGGAGGAGGGGGAGG	-	16	3	0.19
intergenic	Eya4(dist=308071),Rps12(dist=127169)	chr10	23658014	23658014	A	G	52	10	0.19
intergenic	Abca13(dist=65542),Vwc2(dist=1364215)	chr11	9749801	9749801	G	C	32	6	0.19
intergenic	Ccng1(dist=980016),Gabrg2(dist=174888)	chr11	41735302	41735302	A	G	58	11	0.19
intergenic	Gm31508(dist=90401),Gm31333(dist=9654)	chr12	29132275	29132275	C	T	68	13	0.19
intergenic	Gpatch2l(dist=10650),Esrrb(dist=58682)	chr12	86302435	86302435	C	T	80	15	0.19
intergenic	Cts7(dist=133648),Ctsm(dist=43898)	chr13	61491844	61491845	AA	GC	54	10	0.19
intergenic	Cts7(dist=133657),Ctsm(dist=43890)	chr13	61491853	61491853	A	G	52	10	0.19
intergenic	Ercc6l2(dist=59359),Hsd17b3(dist=98614)	chr13	63959660	63959660	T	C	42	8	0.19
intergenic	Fam240b(dist=229567),Cntnap3(dist=10232)	chr13	64727359	64727359	G	T	42	8	0.19
intergenic	Gm7762(dist=138539),Gm19428(dist=58641)	chr13	65487133	65487133	C	T	27	5	0.19
intergenic	Gm7762(dist=181070),Gm19428(dist=16110)	chr13	65529664	65529664	T	C	42	8	0.19
intergenic	Gm19428(dist=76081),Gm53057(dist=55823)	chr13	65633782	65633782	T	C	32	6	0.19
intergenic	2410141K09Rik(dist=295060),Uqcrb(dist=164371)	chr13	66736178	66736205	CAATGAGTTGGGGTCTTACAGCAGCAGG	-	21	4	0.19
intergenic	Urml(dist=109073),Gm8016(dist=9560)	chr13	68343804	68343804	A	G	43	8	0.19
intergenic	LOC115486427(dist=19174),Gm7991(dist=79959)	chr14	41987079	41987079	C	T	53	10	0.19
intergenic	Olfr722(dist=11127),Olfr723(dist=15495)	chr14	49913068	49913068	C	T	37	7	0.19
intergenic	Gm30214(dist=553489),Dad1(dist=642530)	chr14	53592955	53592955	A	G	59	11	0.19
intergenic	Gm30214(dist=553502),Dad1(dist=642517)	chr14	53592968	53592968	C	G	57	11	0.19
intergenic	Gm30214(dist=674636),Dad1(dist=521383)	chr14	53714102	53714102	C	A	37	7	0.19
intergenic	Pcdh17(dist=769615),4930529K09Rik(dist=939295)	chr14	85306675	85306675	C	T	43	8	0.19
intergenic	Tdrd3(dist=61830),Pcdh20(dist=857409)	chr14	87607338	87607338	C	T	26	5	0.19
intergenic	NONE(dist=NONE),4930524C18Rik(dist=684626)	chr14	114147339	114147339	A	G	70	13	0.19
intergenic	NONE(dist=NONE),4930524C18Rik(dist=571532)	chr14	114260433	114260433	A	G	47	9	0.19
intronic	Mroh2b	chr15	4937645	4937645	T	A	84	16	0.19
intronic	Atad2	chr15	58132084	58132084	C	A	67	13	0.19
intergenic	4933412E24Rik(dist=577842),Lratd2(dist=224536)	chr15	60594460	60594460	T	G	31	6	0.19
intergenic	NONE(dist=NONE),Olfr161(dist=440993)	chr16	3151405	3151405	C	T	47	9	0.19
intergenic	Pros1(dist=198796),Epha3(dist=415394)	chr16	63128138	63128138	T	C	37	7	0.19
intergenic	Gm32865(dist=159967),N6amt1(dist=65779)	chr16	87288406	87288406	A	G	21	4	0.19
ncRNA_intronic	Gm36201	chr17	67606746	67606746	A	C	72	14	0.19
intronic	Gm37013,Gm38666,Gm38667,Pcdha1,Pcdha10,Pcdha11,Pcdha12,Pcdha2,Pcdha3,Pcdha4,Pcdha5,Pcdha6,Pcdha7,Pcdha8,Pcdha9,Pcdhac1	chr18	37130498	37130498	A	C	42	8	0.19
intergenic	Olfr1082(dist=19116),Olfr1084(dist=20840)	chr2	86617925	86617925	A	T	16	3	0.19
intergenic	Olfr259(dist=21809),Olfr1110(dist=5187)	chr2	87130194	87130194	G	A	68	13	0.19
intergenic	Olfr259(dist=21812),Olfr1110(dist=5184)	chr2	87130197	87130197	T	G	69	13	0.19
intergenic	Olfr1233(dist=7717),Olfr1234(dist=12375)	chr2	89350108	89350108	T	A	27	5	0.19
intergenic	4930547E08Rik(dist=44514),Lincred1(dist=45815)	chr2	103855136	103855136	C	G	21	4	0.19
intronic	Katnbl1	chr2	112390864	112390864	T	A	85	16	0.19
intergenic	Rspo4(dist=17165),Angpt4(dist=19373)	chr2	151891833	151891834	GG	-	16	3	0.19
intergenic	Gask1b(dist=251900),Gria2(dist=483444)	chr3	80198178	80198178	T	C	31	6	0.19
intergenic	Gask1b(dist=251910),Gria2(dist=483434)	chr3	80198188	80198188	C	T	31	6	0.19
intergenic	Gm40178(dist=9646),Mir3963(dist=605216)	chr3	150418576	150418576	C	T	70	13	0.19
intergenic	Gm12974(dist=22366),Rps6ka1(dist=3160)	chr4	133844131	133844131	C	A	54	10	0.19
intergenic	Gm35191(dist=1244369),Rab28(dist=394976)	chr5	41229997	41229997	T	C	78	15	0.19
intergenic	4933402J10Rik(dist=1476483),G6pd2(dist=346358)	chr5	61462485	61462485	A	T	88	17	0.19
intergenic	Nxph1(dist=1299352),AA545190(dist=423538)	chr6	10547930	10547930	T	A	81	15	0.19
intronic	Cntnap2	chr6	45255378	45255378	G	T	88	17	0.19
intergenic	Clec4f(dist=12667),Cd207(dist=2424)	chr6	83668783	83668783	A	C	43	8	0.19
intergenic	Clec4f(dist=12674),Cd207(dist=2417)	chr6	83668790	83668790	A	G	53	10	0.19
intergenic	Cntn6(dist=366015),Gm19757(dist=251846)	chr6	105229420	105229420	G	A	81	15	0.19
intronic	Klrb1a	chr6	128612223	128612223	A	C	133	25	0.19
intronic	Aurkc	chr7	6996744	6996744	C	G	36	7	0.19
intergenic	Zfp773(dist=25638),Zfp418(dist=8960)	chr7	7162393	7162393	A	C	36	7	0.19
intergenic	Vmn2r32(dist=56192),Vmn2r33(dist=14802)	chr7	7536165	7536165	T	C	21	4	0.19
intergenic	Vmn2r44(dist=69985),Vmn2r45(dist=18246)	chr7	8453223	8453223	A	G	32	6	0.19
intergenic	Psg29(dist=232476),Psg-ps1(dist=224081)	chr7	17448232	17448232	A	G	32	6	0.19
intergenic	Psg18(dist=43272),Psg28(dist=24257)	chr7	18398279	18398279	T	C	16	3	0.19
intergenic	Psg22(dist=44815),Sycp1-ps1(dist=14239)	chr7	18772063	18772063	C	G	64	12	0.19
intergenic	Slco3a1(dist=344494),4930533N22Rik(dist=130937)	chr7	74899274	74899274	T	G	62	12	0.19
intergenic	Unc5d(dist=1075384),4933433F19Rik(dist=273375)	chr8	30295020	30295020	T	-	83	16	0.19
intronic	Sgcz	chr8	38450295	38450295	C	A	27	5	0.19
intergenic	2810404M03Rik(dist=311413),Triml1(dist=772192)	chr8	42357615	42357615	C	T	42	8	0.19
intronic	Arhgap10	chr8	77457022	77457022	G	A	62	12	0.19
intergenic	Tox3(dist=238477),Gm19935(dist=229416)	chr8	90586729	90586729	A	T	31	6	0.19
intergenic	Gm32014(dist=66094),Pgr(dist=92751)	chr9	8807082	8807082	T	-	93	18	0.19
intronic	Cpne4	chr9	104870558	104870558	G	A	36	7	0.19
intergenic	Gm5168(dist=44289),Gm2012(dist=105553)	chrX	26095330	26095330	T	A	32	6	0.19
intergenic	Gm2030(dist=52940),Slx(dist=159673)	chrX	26362984	26362984	G	A	21	4	0.19
intergenic	Gm16445(dist=86891),Samt2b(dist=95447)	chrX	154243778	154243778	G	A	27	5	0.19
intronic	Arfgef1	chr1	10185848	10185848	T	G	56	10	0.18
intronic	Caps2	chr10	112174694	112174694	G	A	55	10	0.18
intergenic	Ccng1(dist=344426),Gabrg2(dist=810478)	chr11	41099712	41099712	T	C	40	7	0.18
intergenic	Gabrb2(dist=475059),Atp10b(dist=42227)	chr11	43107650	43107650	C	-	17	3	0.18
intergenic	Itk(dist=10339),Fam71b(dist=4874)	chr11	46399854	46399854	G	C	66	12	0.18
intergenic	Kif2b(dist=953346),Car10(dist=567465)	chr11	92530901	92530901	T	G	90	16	0.18
intronic	Immp2l	chr12	41272288	41272288	C	T	40	7	0.18
intergenic	Sp4(dist=86873),D230030E09Rik(dist=129984)	chr12	118388313	118388313	T	C	50	9	0.18
intergenic	Ofcc1(dist=133897),Tfap2a(dist=293394)	chr13	40421908	40421908	T	C	40	7	0.18
intergenic	Gm7762(dist=93686),Gm19428(dist=103494)	chr13	65442280	65442280	T	A	34	6	0.18
intergenic	2410141K09Rik(dist=239658),Uqcrb(dist=219800)	chr13	66680776	66680776	G	A	51	9	0.18
ncRNA_intronic	Gm26844	chr13	69141644	69141644	G	C	33	6	0.18
intergenic	Med10(dist=59563),4933416O17Rik(dist=84168)	chr13	69875665	69875665	T	C	33	6	0.18
intergenic	Gm30214(dist=518410),Dad1(dist=677609)	chr14	53557876	53557876	C	T	97	17	0.18
intergenic	Gm30214(dist=671502),Dad1(dist=524517)	chr14	53710968	53710968	C	T	40	7	0.18
intergenic	Gm30214(dist=674668),Dad1(dist=521351)	chr14	53714134	53714134	A	T	38	7	0.18
intergenic	Fndc3a(dist=162600),Gm9199(dist=152997)	chr14	72872603	72872606	CACA	-	65	12	0.18
intergenic	Gm32455(dist=141391),Gm32498(dist=116700)	chr14	84216681	84216681	T	C	17	3	0.18
intergenic	4930474H20Rik(dist=754943),Pcdh9(dist=1988997)	chr14	91024703	91024703	G	A	33	6	0.18
intergenic	1700128A07Rik(dist=156689),NONE(dist=NONE)	chr14	106643209	106643209	C	G	22	4	0.18
intergenic	Slitrk5(dist=530991),NONE(dist=NONE)	chr14	112214135	112214135	A	G	22	4	0.18
intergenic	Cdh18(dist=1331265),Basp1(dist=557594)	chr15	24805683	24805683	T	G	17	3	0.18
intergenic	4930548G14Rik(dist=639557),Csmd3(dist=301197)	chr15	47279415	47279441	GAAGTTTCAGAAAGGTGTTGAAGTGTC	-	17	3	0.18
intergenic	A1bg(dist=105160),D030024E09Rik(dist=672854)	chr15	61026430	61026430	C	T	50	9	0.18
intergenic	Adcy8(dist=395788),Efr3a(dist=468936)	chr15	65318084	65318084	C	A	76	14	0.18
intergenic	Nr4a1(dist=2191),Atg101(dist=7316)	chr15	101276985	101276985	A	T	33	6	0.18
intergenic	Senp5(dist=4060),Pak2(dist=8943)	chr16	32007347	32007347	T	C	45	8	0.18
intergenic	Ncam2(dist=2026398),4930553E22Rik(dist=720458)	chr16	83650685	83650685	C	T	80	14	0.18
downstream	Glyatl3(dist=586)	chr17	40904155	40904155	T	G	33	6	0.18
intronic	Dennd10	chr19	60830139	60830139	-	GA	39	7	0.18
intergenic	Celf2(dist=978081),Gm30957(dist=572657)	chr2	8374279	8374279	C	T	67	12	0.18
intergenic	Olfr1251(dist=27573),Olfr1252(dist=25708)	chr2	89695457	89695457	A	G	34	6	0.18
intergenic	Gm14444(dist=33347),Gm14393(dist=8754)	chr2	175052795	175052795	A	G	17	3	0.18
intergenic	1700008P02Rik(dist=545022),Pkia(dist=201139)	chr3	7165465	7165465	C	T	71	13	0.18
intergenic	Gm10745(dist=1473587),Ralyl(dist=153709)	chr3	13317946	13317946	C	T	22	4	0.18
intronic	Ralyl	chr3	13972018	13972018	A	G	60	11	0.18
intergenic	1700028M03Rik(dist=100772),Sfrp2(dist=91431)	chr3	83674890	83674890	C	T	34	6	0.18
intergenic	Tdpoz3(dist=19466),Tdpoz9(dist=90050)	chr3	93846583	93846583	A	C	83	15	0.18
intergenic	Cavin4(dist=337468),Plppr1(dist=48502)	chr4	49010960	49010960	C	-	28	5	0.18
intergenic	Grin3a(dist=626397),Cylc2(dist=744512)	chr4	50472166	50472166	T	C	33	6	0.18
intergenic	Zfp600(dist=50496),Zfp991(dist=21133)	chr4	146249252	146249252	G	C	11	2	0.18
intergenic	Zfp979(dist=9963),Zfp534(dist=21754)	chr4	147652471	147652471	T	C	11	2	0.18
ncRNA_intronic	Speer4cos	chr5	15695696	15695696	A	C	40	7	0.18
intergenic	Gm33347(dist=232756),4933438B17Rik(dist=70749)	chr5	126960040	126960040	A	G	82	15	0.18
intronic	Caln1	chr5	130835900	130835900	G	A	66	12	0.18
intergenic	Gm3409(dist=2554),Gm3415(dist=13132)	chr5	146542981	146542981	G	A	17	3	0.18
upstream	Dnah6(dist=995)	chr6	73222626	73222733	ACTATATATATATATATATATATATATATATACATATATATATATATATATACATACATACATACATACATACATACACATACATACATACATATATATATATATATA	-	22	4	0.18
intronic	Ctnna2	chr6	76946586	76946586	A	-	98	18	0.18
intergenic	Pira6(dist=5323),Ncr1(dist=49463)	chr7	4288251	4288252	GT	AC	44	8	0.18
UTR5	Epn1(NM_001252454:c.-3386G>A,NM_010147:c.-3386G>A,NM_001372500:c.-3386G>A)	chr7	5080369	5080369	G	A	76	14	0.18
intronic	Vmn2r34	chr7	7679100	7679100	G	A	34	6	0.18
intergenic	Vmn2r34(dist=5993),Vmn2r35(dist=90760)	chr7	7695391	7695391	T	C	22	4	0.18
intergenic	Vmn2r43(dist=92239),Vmn2r44(dist=14622)	chr7	8352838	8352838	G	A	22	4	0.18
intergenic	Vmn2r50(dist=20503),Vmn2r51(dist=13517)	chr7	10073681	10073681	A	C	39	7	0.18
intergenic	Psg20(dist=7463),Psg22(dist=24626)	chr7	18693455	18693455	A	T	44	8	0.18
intronic	Ceacam20	chr7	19979663	19979663	T	C	33	6	0.18
intronic	Ceacam20	chr7	19979669	19979669	C	G	34	6	0.18
ncRNA_exonic	Gm4541	chr7	23151844	23151844	C	T	17	3	0.18
intergenic	V1rd18(dist=45230),Vmn1r183(dist=5297)	chr7	24049477	24049477	T	A	44	8	0.18
intergenic	Irgc1(dist=11397),Plaur(dist=5404)	chr7	24457079	24457079	A	G	44	8	0.18
ncRNA_intronic	Gm28453	chr7	38393684	38393684	A	G	38	7	0.18
intergenic	Mrgpra3(dist=64909),Mrgpra4(dist=314513)	chr7	47666281	47666281	C	A	49	9	0.18
ncRNA_intronic	1700011C11Rik	chr7	72000501	72000501	A	C	79	14	0.18
intronic	Ccdc90b	chr7	92571579	92571579	A	T	22	4	0.18
intergenic	Defa24(dist=39714),Defb1(dist=1343)	chr8	21775185	21775212	TATATATATATATATATATATATATATC	-	17	3	0.18
intergenic	Unc5d(dist=657649),4933433F19Rik(dist=691110)	chr8	29877285	29877285	C	T	44	8	0.18
intergenic	Large1(dist=767219),Isx(dist=752415)	chr8	74120759	74120759	T	C	44	8	0.18
intergenic	Rasd2(dist=26927),Iqcm(dist=197654)	chr8	75251040	75251040	T	C	28	5	0.18
intergenic	Il15(dist=236951),Zfp330(dist=124074)	chr8	82639537	82639544	GAGGGTGT	-	38	7	0.18
intergenic	1700034K08Rik(dist=1308970),Gm31957(dist=158657)	chr9	94314703	94314703	A	T	39	7	0.18
intergenic	Tslrn1(dist=1492406),Gm6760(dist=131988)	chrX	64019417	64019417	T	-	76	14	0.18
intergenic	5430427O19Rik(dist=123992),Samt3(dist=28708)	chrX	86015491	86015491	G	A	77	14	0.18
intergenic	Gm6377(dist=1113853),Gm7134(dist=58455)	chrX	110314298	110314298	T	G	91	16	0.18
intronic	Il1r1	chr1	40287997	40287997	C	T	92	16	0.17
intergenic	Slc4a3(dist=191660),Gm17751(dist=738042)	chr1	75751091	75751091	G	A	53	9	0.17
intergenic	Sec16b(dist=315521),Brinp2(dist=361324)	chr1	157883945	157883945	C	T	59	10	0.17
intronic	Ush2a	chr1	188335913	188335913	G	A	23	4	0.17
ncRNA_intronic	4930554G24Rik	chr11	14101768	14101768	G	A	54	9	0.17
ncRNA_intronic	4930554G24Rik	chr11	14142527	14142527	T	G	29	5	0.17
intergenic	Gabrb2(dist=475067),Atp10b(dist=42217)	chr11	43107658	43107660	CCT	-	18	3	0.17
intronic	Tom1l2	chr11	60334925	60334925	A	G	35	6	0.17
intergenic	Osr1(dist=529848),Nt5c1b(dist=258623)	chr12	10111348	10111348	G	A	12	2	0.17
intronic	Dcdc2c	chr12	28491156	28491157	TT	CG	41	7	0.17
intergenic	Cpsf2(dist=21788),Slc24a4(dist=100946)	chr12	102027781	102027781	C	T	24	4	0.17
intergenic	Gm19428(dist=76532),Gm53057(dist=55372)	chr13	65634233	65634233	T	G	52	9	0.17
intergenic	Zfp729a(dist=26404),Zfp738(dist=3256)	chr13	67664185	67664185	-	ATAAAATTAA	35	6	0.17
intergenic	Zfp729a(dist=26406),Zfp738(dist=3254)	chr13	67664187	67664187	-	CAAAGATATCAGTG	35	6	0.17
intergenic	BC048507(dist=293535),Urml(dist=70978)	chr13	68157458	68157458	C	T	48	8	0.17
intergenic	Urml(dist=51236),Gm8016(dist=67397)	chr13	68285967	68285967	A	C	42	7	0.17
intergenic	Cox7c(dist=255724),NONE(dist=NONE)	chr13	86302519	86302519	G	A	23	4	0.17
intronic	Iqgap2	chr13	95831213	95831213	C	A	23	4	0.17
intergenic	Iqgap2(dist=38705),Sv2c(dist=28816)	chr13	95930627	95930627	G	T	42	7	0.17
intergenic	Gm35164(dist=130249),Cacna2d3(dist=76645)	chr14	28828298	28828298	T	C	35	6	0.17
intergenic	Grid1(dist=80072),4930596D02Rik(dist=148299)	chr14	35661187	35661187	G	C	23	4	0.17
intergenic	Gm17124(dist=127384),Gm10377(dist=65304)	chr14	42727264	42727264	A	G	30	5	0.17
intronic	Pnp	chr14	50947616	50947616	G	A	35	6	0.17
intronic	Pnp	chr14	50947627	50947627	A	G	36	6	0.17
intergenic	Gm5622(dist=38579),Gm5800(dist=10112)	chr14	51701532	51701532	G	T	23	4	0.17
intergenic	Gm30214(dist=461155),Dad1(dist=734864)	chr14	53500621	53500621	T	C	46	8	0.17
intergenic	Olfm4(dist=864958),NONE(dist=NONE)	chr14	80888099	80888099	T	G	42	7	0.17
intergenic	Klf12(dist=1003863),Prr30(dist=44031)	chr14	101153659	101153659	G	T	64	11	0.17
intergenic	Slitrk5(dist=1476549),4930524C18Rik(dist=1672272)	chr14	113159693	113159693	C	T	29	5	0.17
intergenic	NONE(dist=NONE),4930524C18Rik(dist=1009297)	chr14	113822645	113822668	TATCTATGTATCTATGTATCTATC	-	35	6	0.17
intronic	Gpc6	chr14	117547784	117547784	A	G	29	5	0.17
intronic	Rbx1	chr15	81474556	81474556	C	T	78	13	0.17
intergenic	Rbfox1(dist=169127),Tmem114(dist=827669)	chr16	7581607	7581607	A	C	42	7	0.17
intergenic	Slc25a1(dist=29862),Vpreb2(dist=22482)	chr16	17958081	17958083	AAA	-	66	11	0.17
intronic	Csta2	chr16	36228072	36228072	C	T	29	5	0.17
intronic	Stfa1	chr16	36279611	36279611	G	A	42	7	0.17
intergenic	Mir5118(dist=77148),Nfkbiz(dist=239432)	chr16	55571945	55571945	C	T	77	13	0.17
intergenic	Nox3(dist=55405),4930470H14Rik(dist=292990)	chr17	3751666	3751668	AAC	-	98	17	0.17
intronic	Snx9	chr17	5925336	5925356	AAAAAAAAAAAAAAAAAAAAA	-	53	9	0.17
intronic	Dsc3	chr18	19989377	19989377	C	T	89	15	0.17
intronic	Ubxn1	chr19	8873298	8873298	G	A	70	12	0.17
intronic	Il2ra	chr2	11656637	11656637	T	C	48	8	0.17
intronic	Lrrc4c	chr2	96416316	96416316	A	G	41	7	0.17
intergenic	Kcna4(dist=159031),Gm13923(dist=1565011)	chr2	107457535	107457535	T	A	72	12	0.17
intronic	Aqr	chr2	114143194	114143194	G	C	99	17	0.17
intergenic	Pfdn4(dist=53642),Gm14637(dist=3339)	chr2	170572712	170572712	G	C	36	6	0.17
intergenic	Cbln4(dist=90695),Mc3r(dist=114331)	chr2	172134161	172134161	C	A	41	7	0.17
intergenic	Gm14295(dist=13003),Gm14405(dist=31085)	chr2	176821707	176821707	G	A	23	4	0.17
intergenic	Zfp970(dist=16543),Gm14403(dist=2489)	chr2	177495737	177495737	G	T	29	5	0.17
intergenic	Pdgfc(dist=564963),A830029E22Rik(dist=23022)	chr3	81779003	81779003	T	C	36	6	0.17
intergenic	Tdpoz3(dist=19462),Tdpoz9(dist=90054)	chr3	93846579	93846579	A	C	83	14	0.17
ncRNA_intronic	4930406D18Rik	chr3	100431453	100431454	CC	-	35	6	0.17
intergenic	Agl(dist=19328),Frrs1(dist=32073)	chr3	116827494	116827494	T	C	24	4	0.17
intergenic	Ptbp2(dist=377111),6530403H02Rik(dist=293835)	chr3	120160499	120160499	G	A	18	3	0.17
intronic	Arsj	chr3	126392853	126392853	G	A	64	11	0.17
intronic	Ank2	chr3	127438551	127438551	-	GAAGGAAGGAAGGAAGGAAG	29	5	0.17
intergenic	Igfbpl1(dist=20616),Stra6l(dist=1373)	chr4	45847443	45847443	C	T	53	9	0.17
intergenic	Cylc2(dist=93844),C630028M04Rik(dist=644322)	chr4	51323772	51323772	A	G	35	6	0.17
intergenic	Cylc2(dist=116505),C630028M04Rik(dist=621660)	chr4	51346433	51346434	GA	CG	48	8	0.17
intronic	Mup2	chr4	60601754	60601754	T	G	41	7	0.17
intergenic	Aldoart1(dist=229193),Gm11487(dist=319205)	chr4	73081827	73081827	G	A	109	19	0.17
intergenic	1700021L23Rik(dist=21344),1700057H15Rik(dist=95562)	chr4	124354064	124354064	T	A	23	4	0.17
intergenic	Gm31752(dist=162006),4921504A21Rik(dist=545080)	chr5	18657288	18657288	G	A	64	11	0.17
intergenic	Pramel39(dist=31560),AA792892(dist=38984)	chr5	94338356	94338356	T	G	23	4	0.17
intergenic	AW549542(dist=17012),Tbx3os1(dist=13883)	chr5	119597370	119597370	-	GGGGGGGGGGGGGGGGCCCCCC	18	3	0.17
intronic	Oas1h	chr5	120864309	120864309	C	A	41	7	0.17
intronic	Umad1	chr6	8277219	8277219	T	A	58	10	0.17
intergenic	Mtpn(dist=22829),9330158H04Rik(dist=770402)	chr6	35562717	35562736	TTCTTTTCTTTTCTCTTCTC	-	59	10	0.17
intergenic	Gm31747(dist=1954331),Ctnna2(dist=1318633)	chr6	75563004	75563004	G	A	47	8	0.17
intergenic	Igbp1b(dist=410395),4922502N22Rik(dist=246748)	chr6	139068849	139068849	G	T	77	13	0.17
intergenic	Vmn2r29(dist=15261),Clcn4(dist=19720)	chr7	7262589	7262589	A	G	48	8	0.17
intergenic	Vmn2r43(dist=90206),Vmn2r44(dist=16655)	chr7	8350805	8350805	T	C	42	7	0.17
intergenic	Vmn2r44(dist=1784),Vmn2r45(dist=86446)	chr7	8385022	8385023	AA	CG	18	3	0.17
intergenic	Vmn2r38(dist=19667),Vmn2r37(dist=88117)	chr7	9117432	9117432	T	G	30	5	0.17
intergenic	Vmn2r38(dist=33798),Vmn2r37(dist=73986)	chr7	9131563	9131563	C	A	24	4	0.17
intergenic	Vmn2r37(dist=138637),Vmn2r46(dist=123275)	chr7	9362290	9362290	A	C	54	9	0.17
intergenic	Vmn2r50(dist=20483),Vmn2r51(dist=13537)	chr7	10073661	10073661	T	C	46	8	0.17
intergenic	Psg29(dist=239060),Psg-ps1(dist=217497)	chr7	17454816	17454816	-	ACTTTGCTCCCCAATT	12	2	0.17
intergenic	Vmn1r172(dist=38961),Vmn1r173(dist=2718)	chr7	23699624	23699624	A	G	29	5	0.17
ncRNA_intronic	Gm28453	chr7	38391255	38391255	C	T	29	5	0.17
intergenic	Gm28453(dist=37852),Gm5591(dist=37072)	chr7	38481067	38481067	C	T	23	4	0.17
upstream;downstream	Rcn3(dist=611);Fcgrt(dist=165)	chr7	45092824	45092828	AGAAG	-	23	4	0.17
intergenic	Mrgpra2b(dist=43805),Mrgpra3(dist=55563)	chr7	47533387	47533387	G	A	53	9	0.17
intergenic	Mrgprb4(dist=185034),Mrgprb8(dist=4314)	chr7	48384212	48384212	-	GTTTTC	35	6	0.17
intergenic	2610005L07Rik(dist=16861),Gm21119(dist=173252)	chr8	20441675	20441675	A	G	24	4	0.17
intergenic	Nrg1(dist=80306),Gm8179(dist=62085)	chr8	32089810	32089810	C	A	69	12	0.17
intergenic	Hpgd(dist=29380),4930518J21Rik(dist=115196)	chr8	56350426	56350426	G	T	52	9	0.17
intergenic	Usp38(dist=184067),Inpp4b(dist=143589)	chr8	81198973	81198973	C	G	54	9	0.17
intronic	Vps35	chr8	85268588	85268588	-	CCT	46	8	0.17
intergenic	Nkd1(dist=11482),Snx20(dist=20459)	chr8	88606369	88606369	-	GGCGGCGCCCCCCCCCCCCCCCCC	18	3	0.17
intergenic	Irx5(dist=79264),Irx6(dist=233569)	chr8	92440720	92440720	A	G	30	5	0.17
ncRNA_intronic	4930571O06Rik	chr8	113532312	113532353	CCCTCCCCCTCCCCCTCCCCCTCCCCCTCCCCCTCTCCCTCT	-	12	2	0.17
intergenic	Mir2136(dist=134355),Cpne4(dist=6159)	chr9	104560542	104560542	A	T	30	5	0.17
intronic	Dock3	chr9	107123670	107123670	C	T	52	9	0.17
intronic	Acvr2b	chr9	119416368	119416368	G	T	65	11	0.17
intergenic	Gm4297(dist=60825),Gm5935(dist=119032)	chrX	24634130	24634130	C	T	41	7	0.17
intergenic	Stag2(dist=59027),Sh2d1a(dist=166352)	chrX	42336213	42336213	G	C	72	12	0.17
intergenic	Mageb16(dist=246024),Tmem47(dist=1153185)	chrX	79917459	79917459	C	T	63	11	0.17
intergenic	Mageb18(dist=220577),BC061195(dist=336005)	chrX	92820149	92820149	G	A	64	11	0.17
intergenic	Dach2(dist=505334),Klhl4(dist=132613)	chrX	114341720	114341720	G	C	77	13	0.17
intergenic	H2ab2(dist=59425),H2ab1(dist=273807)	chrX	116740950	116740950	A	-	82	14	0.17
intergenic	Tmem182(dist=60955),4930448I06Rik(dist=251338)	chr1	40916222	40916222	A	G	31	5	0.16
intronic	Dner	chr1	84497058	84497058	A	T	57	9	0.16
intergenic	Brinp3(dist=1004117),Pla2g4a(dist=1923030)	chr1	147906589	147906589	A	C	100	16	0.16
intronic	Nenf	chr1	191316283	191316283	C	T	37	6	0.16
intergenic	Igfbp3(dist=444789),Tns3(dist=772940)	chr11	7658712	7658712	G	A	19	3	0.16
intergenic	Lyrm9(dist=50864),Nos2(dist=26024)	chr11	78894763	78894763	T	C	50	8	0.16
intronic	Lgals9	chr11	78981305	78981306	AA	-	68	11	0.16
UTR3	Atxn7l3(NM_001098837:c.*2237G>C,NM_001098836:c.*2237G>C),Tmub2(NM_001302506:c.*982C>G,NM_001302505:c.*982C>G,NM_028076:c.*982C>G)	chr11	102289418	102289418	C	G	95	15	0.16
intergenic	Rad51ap2(dist=357462),Tubb2a-ps2(dist=61806)	chr12	11820390	11820390	C	T	67	11	0.16
intronic	Gm5784	chr12	19400628	19400628	C	A	67	11	0.16
intergenic	Cts3(dist=41913),Gm9595(dist=100957)	chr13	61612040	61612040	C	T	51	8	0.16
intergenic	BC052688(dist=6709),Gm3325(dist=221933)	chr13	61793991	61793992	TG	CA	37	6	0.16
intergenic	BC052688(dist=192922),Gm3325(dist=35721)	chr13	61980204	61980204	G	A	61	10	0.16
intergenic	Gm53057(dist=166392),Gm10324(dist=247859)	chr13	65865593	65865594	TC	AT	19	3	0.16
intergenic	Gm53057(dist=340174),Gm10324(dist=74078)	chr13	66039375	66039375	A	C	19	3	0.16
intergenic	2410141K09Rik(dist=255246),Uqcrb(dist=204212)	chr13	66696364	66696364	G	A	31	5	0.16
intronic	Zfp455	chr13	67199030	67199030	C	T	82	13	0.16
intergenic	BC048507(dist=291687),Urml(dist=72826)	chr13	68155610	68155610	C	T	73	12	0.16
intergenic	A830082K12Rik(dist=516546),NONE(dist=NONE)	chr13	78753110	78753110	A	G	32	5	0.16
intergenic	A830082K12Rik(dist=516557),NONE(dist=NONE)	chr13	78753121	78753121	T	A	37	6	0.16
intergenic	Edil3(dist=61706),Hapln1(dist=155705)	chr13	89384931	89384931	G	T	86	14	0.16
intronic	Mast4	chr13	103162696	103162696	T	-	85	14	0.16
intergenic	Grid1(dist=77779),4930596D02Rik(dist=150592)	chr14	35658894	35658894	C	A	37	6	0.16
intronic	Samd4	chr14	46899696	46899696	T	C	49	8	0.16
intergenic	NONE(dist=NONE),Pcdh9(dist=601372)	chr14	92412328	92412328	C	A	32	5	0.16
intronic	Mycbp2	chr14	103330164	103330165	TT	CG	32	5	0.16
intergenic	Slitrk1(dist=658576),Slitrk6(dist=1175763)	chr14	109572815	109572815	A	G	31	5	0.16
intergenic	Slitrk1(dist=1638589),Slitrk6(dist=195750)	chr14	110552828	110552828	G	A	37	6	0.16
intergenic	Tars(dist=388123),Npr3(dist=52115)	chr15	11787781	11787781	G	A	38	6	0.16
intergenic	Cdh18(dist=394975),Basp1(dist=1493884)	chr15	23869393	23869393	G	A	91	15	0.16
intergenic	Kalrn(dist=76838),Ropn1(dist=60276)	chr16	34590865	34590935	AGTACCACCGTTCCTCAGCTGAAGAGTTCTGAATTCACGCTGTTGAATCCTTCTCAGCAGCCTGTTTTACA	-	31	5	0.16
intronic	Tcf4	chr18	69445952	69445952	A	C	93	15	0.16
intergenic	Ankrd16(dist=95136),Itga8(dist=221172)	chr2	11885459	11885462	CATT	-	25	4	0.16
intronic	Galnt13	chr2	54778309	54778310	GA	AC	88	14	0.16
intergenic	Mir195b(dist=93203),Nr4a2(dist=228116)	chr2	56879110	56879110	A	G	57	9	0.16
intergenic	Olfr1251(dist=27845),Olfr1252(dist=25436)	chr2	89695729	89695729	T	A	19	3	0.16
ncRNA_intronic	Nkx2-2os	chr2	147221919	147221919	C	T	38	6	0.16
intergenic	Gm14326(dist=27903),Zfp971(dist=38093)	chr2	177985191	177985191	A	T	45	7	0.16
intergenic	Gm30789(dist=317790),Armc1(dist=170517)	chr3	18960885	18960885	T	G	43	7	0.16
intergenic	Foxo1(dist=14756),Gm30173(dist=152099)	chr3	52364865	52364865	A	G	91	15	0.16
intergenic	1700028M03Rik(dist=100767),Sfrp2(dist=91436)	chr3	83674885	83674885	G	A	37	6	0.16
downstream	Selenbp1(dist=910)	chr3	94945668	94945668	A	G	83	13	0.16
intronic	Gm5544	chr3	97950931	97950931	C	T	25	4	0.16
intergenic	Ptbp2(dist=377050),6530403H02Rik(dist=293855)	chr3	120160438	120160479	GGAGGAGGAAAAGGAGGAGGAGGAGAAGGAGAAGGAGAAGGG	-	32	5	0.16
intergenic	6530403H02Rik(dist=252241),Rwdd3(dist=16429)	chr3	121138973	121138973	T	A	25	4	0.16
intronic	Synpo2	chr3	123177580	123177580	T	C	31	5	0.16
intergenic	Ndst3(dist=284285),Tram1l1(dist=364275)	chr3	123956762	123956762	A	C	43	7	0.16
intergenic	Ugt8a(dist=286862),Arsj(dist=138338)	chr3	126225514	126225514	G	A	32	5	0.16
intergenic	Sec61b(dist=269381),Nr4a3(dist=292633)	chr4	47752614	47752672	CTCTCTCTCTCTCTCTCTCTCTCTCTCTCTCTCTCTCCCCTCTCCTCTCCCCTCCTCCC	-	32	5	0.16
intronic	Tmeff1	chr4	48613017	48613018	CG	-	38	6	0.16
intergenic	Gm12633(dist=250519),Elavl2(dist=638856)	chr4	90611833	90611833	A	C	83	13	0.16
intergenic	Pramel47(dist=76602),Pramel48(dist=36627)	chr5	95420177	95420179	GAA	-	25	4	0.16
intergenic	Ppp1cc(dist=18005),Hvcn1(dist=16451)	chr5	122193278	122193278	A	T	37	6	0.16
intergenic	Gm13848(dist=240289),1700012A03Rik(dist=143868)	chr6	31906420	31906420	T	C	44	7	0.16
intergenic	Mtpn(dist=263837),9330158H04Rik(dist=529413)	chr6	35803725	35803725	-	TCTG	74	12	0.16
intergenic	4930515G16Rik(dist=330278),Rprl1(dist=1430960)	chr6	67895977	67895977	A	C	111	18	0.16
intergenic	Zfp772(dist=2947),Vmn2r29(dist=18382)	chr7	7212945	7212945	C	G	43	7	0.16
intronic	Vmn2r31	chr7	7395908	7395908	C	T	25	4	0.16
intergenic	Vmn2r31(dist=6763),Vmn2r32(dist=57579)	chr7	7406390	7406390	C	T	25	4	0.16
intergenic	Vmn2r31(dist=41907),Vmn2r32(dist=22435)	chr7	7441534	7441534	C	G	43	7	0.16
intergenic	Vmn2r42(dist=37143),Vmn2r43(dist=6888)	chr7	8237463	8237463	T	C	25	4	0.16
intergenic	Vmn2r42(dist=37147),Vmn2r43(dist=6884)	chr7	8237467	8237467	C	T	25	4	0.16
intergenic	Vmn2r44(dist=1782),Vmn2r45(dist=86449)	chr7	8385020	8385020	A	T	19	3	0.16
intergenic	Vmn2r37(dist=118023),Vmn2r46(dist=143889)	chr7	9341676	9341676	C	A	19	3	0.16
intergenic	Vmn2r50(dist=29194),Vmn2r51(dist=4826)	chr7	10082372	10082372	C	G	19	3	0.16
intergenic	Obox7(dist=369148),Obox2(dist=353707)	chr7	15035144	15035144	A	G	76	12	0.16
intergenic	Psg29(dist=85161),Psg-ps1(dist=371396)	chr7	17300917	17300917	A	C	19	3	0.16
intergenic	Ceacam14(dist=1186),Gm5155(dist=54953)	chr7	17816813	17816813	C	T	55	9	0.16
intergenic	Psg22(dist=44811),Sycp1-ps1(dist=14243)	chr7	18772059	18772059	T	C	56	9	0.16
intergenic	Vmn1r172(dist=39313),Vmn1r173(dist=2366)	chr7	23699976	23699976	C	T	64	10	0.16
intergenic	Pop4(dist=57638),Gm28453(dist=50397)	chr7	38328986	38328986	A	G	25	4	0.16
intergenic	Gm21276(dist=7422),1700010N08Rik(dist=13935)	chr7	38777726	38777726	C	G	19	3	0.16
exonic	Gm4884	chr7	41040764	41040764	A	T	115	18	0.16
intronic	Mrgpra9	chr7	47241000	47241000	G	C	31	5	0.16
exonic	Ubqln5	chr7	104129024	104129024	C	T	73	12	0.16
intergenic	Unc5d(dist=1052130),4933433F19Rik(dist=296629)	chr8	30271766	30271766	A	G	25	4	0.16
intergenic	Gm3985(dist=33674),Wrn(dist=250673)	chr8	32983700	32983700	T	A	51	8	0.16
intergenic	Gm2516(dist=856735),1190028D05Rik(dist=1083787)	chr8	51272824	51272824	C	A	31	5	0.16
intergenic	Gm2516(dist=1648825),1190028D05Rik(dist=291697)	chr8	52064914	52064914	C	T	37	6	0.16
intergenic	Vegfc(dist=322094),Spcs3(dist=11885)	chr8	54508548	54508548	-	ACAGAGACAGAGACAGAGAC	83	13	0.16
intronic	Galntl6	chr8	58467488	58467488	T	C	32	5	0.16
intergenic	Zfp90(dist=82719),Cdh3(dist=1191)	chr8	106509661	106509661	-	AA	80	13	0.16
intronic	Cdh13	chr8	118860017	118860020	ACAC	-	57	9	0.16
ncRNA_intronic	Gm6981	chr9	52035531	52035532	AA	TT	32	5	0.16
intergenic	Tnfaip8l3(dist=60614),Cyp19a1(dist=36912)	chr9	54129025	54129025	C	T	31	5	0.16
intronic	Tmod2	chr9	75578110	75578121	GTGTGTGTGTGA	-	51	8	0.16
intergenic	Atp2c1(dist=83105),Pik3r4(dist=38633)	chr9	105604362	105604362	-	GGA	25	4	0.16
intronic	Pdcd6ip	chr9	113659334	113659334	-	GTGC	86	14	0.16
intronic	Susd5	chr9	114070813	114070813	T	G	44	7	0.16
intergenic	Xcr1(dist=92511),Ccr1(dist=7585)	chr9	123954540	123954541	TG	CA	58	9	0.16
intergenic	H2al1n(dist=520419),Ppp1r2-ps9(dist=378510)	chrX	14732076	14732076	G	T	61	10	0.16
intergenic	Gm10230(dist=390234),Btbd35f18(dist=102666)	chrX	31233703	31233703	C	G	76	12	0.16
intergenic	Btbd35f20(dist=260587),Gm21637(dist=317539)	chrX	31644505	31644505	A	G	31	5	0.16
intergenic	Btbd35f2(dist=267835),Btbd35f2(dist=11878)	chrX	32548177	32548177	T	A	25	4	0.16
intergenic	Mir509(dist=309494),Fmr1os(dist=347841)	chrX	68319673	68319673	C	A	76	12	0.16
intronic	Dach2	chrX	113676822	113676822	T	C	100	16	0.16
intergenic	Cldn34c4(dist=906296),4930558G05Rik(dist=408674)	chrX	128642850	128642850	G	A	69	11	0.16
intergenic	Tro(dist=61798),Maged2(dist=87038)	chrX	150719381	150719383	GAA	-	43	7	0.16
intronic	Bmx	chrX	164229344	164229344	G	C	61	10	0.16
intergenic	Gemin8(dist=15082),Gpm6b(dist=33349)	chrX	166205594	166205594	-	TATATATATATA	25	4	0.16
intronic	Dner	chr1	84497064	84497064	C	T	55	8	0.15
intergenic	D830032E09Rik(dist=489904),Cdh7(dist=1542049)	chr1	108440851	108440851	C	T	81	12	0.15
intergenic	Mir6546(dist=10319),Cfap126(dist=39015)	chr1	171074971	171074971	G	C	46	7	0.15
intronic	Kcnh1	chr1	192301183	192301183	T	C	41	6	0.15
intergenic	Gm11981(dist=170497),Adcy1(dist=172899)	chr11	6890534	6890534	A	T	87	13	0.15
intergenic	Igfbp3(dist=444804),Tns3(dist=772925)	chr11	7658727	7658727	G	A	20	3	0.15
intergenic	Gm12130(dist=393444),4930553C11Rik(dist=394214)	chr11	38913489	38913489	T	G	94	14	0.15
intergenic	9530068E07Rik(dist=141966),Fstl4(dist=214017)	chr11	52550689	52550689	T	C	62	9	0.15
intergenic	Glra1(dist=129528),Nmur2(dist=287264)	chr11	55737726	55737726	A	C	20	3	0.15
ncRNA_intronic	Gm20759	chr11	86019073	86019073	T	A	91	14	0.15
intergenic	4930556N13Rik(dist=5348),Scpep1os(dist=19185)	chr11	88886743	88886743	C	T	47	7	0.15
intergenic	Itgb3(dist=167590),Efcab3(dist=254147)	chr11	104838061	104838072	TCTCTCTCTGTG	-	40	6	0.15
intergenic	Osr1(dist=529842),Nt5c1b(dist=258629)	chr12	10111342	10111342	C	A	13	2	0.15
intergenic	Esr2(dist=12944),Tex21(dist=8487)	chr12	76190203	76190203	A	T	53	8	0.15
intronic	Nedd9	chr13	41357819	41357819	A	C	68	10	0.15
intergenic	Gm5084(dist=367782),Dapk1(dist=18147)	chr13	60583800	60583800	T	C	40	6	0.15
intergenic	Cts3(dist=93297),Gm9595(dist=49573)	chr13	61663424	61663424	T	C	54	8	0.15
intergenic	Gm9595(dist=3181),BC052688(dist=22043)	chr13	61749537	61749537	T	A	27	4	0.15
UTR3	Gm3325(NM_001378509:c.*2284G>A)	chr13	62051480	62051480	G	A	46	7	0.15
intergenic	Gm7762(dist=85750),Gm19428(dist=111430)	chr13	65434344	65434344	C	T	20	3	0.15
intergenic	2410141K09Rik(dist=80541),Uqcrb(dist=378917)	chr13	66521659	66521659	T	C	26	4	0.15
intronic	Zfp456	chr13	67375508	67375508	T	C	34	5	0.15
intergenic	BC048507(dist=335900),Urml(dist=28613)	chr13	68199823	68199823	A	T	41	6	0.15
intergenic	Edil3(dist=117354),Hapln1(dist=100057)	chr13	89440579	89440579	C	G	26	4	0.15
intergenic	Vmn2r89(dist=72613),Gm5622(dist=19323)	chr14	51533467	51533467	-	GC	41	6	0.15
intergenic	Olfr1507(dist=311076),Gm30214(dist=225644)	chr14	52806771	52806771	C	T	46	7	0.15
intergenic	Gm30214(dist=301252),Dad1(dist=894767)	chr14	53340718	53340718	C	T	33	5	0.15
intergenic	Gm30214(dist=301256),Dad1(dist=894762)	chr14	53340722	53340723	CA	TG	34	5	0.15
intergenic	Gm30214(dist=311771),Dad1(dist=884248)	chr14	53351237	53351237	T	C	52	8	0.15
intergenic	Gm30214(dist=503628),Dad1(dist=692391)	chr14	53543094	53543094	-	A	61	9	0.15
intergenic	Gm30214(dist=652834),Dad1(dist=543185)	chr14	53692300	53692300	A	G	20	3	0.15
intergenic	Gm30214(dist=725707),Dad1(dist=470312)	chr14	53765173	53765173	C	T	39	6	0.15
intergenic	Pcdh17(dist=1497407),4930529K09Rik(dist=211503)	chr14	86034467	86034467	A	G	20	3	0.15
intergenic	Tdrd3(dist=183194),Pcdh20(dist=736044)	chr14	87728702	87728703	AG	CA	48	7	0.15
intergenic	4930474H20Rik(dist=423345),NONE(dist=NONE)	chr14	90693105	90693105	G	A	46	7	0.15
intergenic	Pcdh9(dist=1140311),Spertl(dist=850264)	chr14	95030990	95030990	C	T	46	7	0.15
intronic	Klhl1	chr14	96117057	96117057	G	A	55	8	0.15
intergenic	Ghr(dist=104669),Fbxo4(dist=275543)	chr15	3688021	3688021	A	G	80	12	0.15
intergenic	Csmd3(dist=798793),Trps1(dist=1063977)	chr15	49590782	49590782	C	A	73	11	0.15
intergenic	Gm19303(dist=343956),Eif3h(dist=46997)	chr15	51739566	51739566	A	G	27	4	0.15
intergenic	Kalrn(dist=125136),Ropn1(dist=12048)	chr16	34639163	34639163	A	T	67	10	0.15
intergenic	Nectin3(dist=1060648),6430553K19Rik(dist=564459)	chr16	47557615	47557615	C	T	62	9	0.15
intergenic	4930452A19Rik(dist=341215),Qk(dist=89390)	chr17	10117081	10117081	A	C	60	9	0.15
ncRNA_intronic	Gm20098	chr17	51949366	51949366	A	C	66	10	0.15
intergenic	NONE(dist=NONE),Efna5(dist=55477)	chr17	62547480	62547480	T	G	73	11	0.15
intergenic	4921533I20Rik(dist=238700),4930545E07Rik(dist=94564)	chr18	17474182	17474182	T	G	81	12	0.15
intronic	1700028P14Rik	chr19	23600880	23600880	C	T	39	6	0.15
intergenic	1700048O14Rik(dist=359460),Smarca2(dist=199253)	chr19	26405907	26405907	T	G	34	5	0.15
intronic	Dennd10	chr19	60830141	60830146	ACCCAA	-	39	6	0.15
intergenic	Olfr1251(dist=26666),Olfr1252(dist=26615)	chr2	89694550	89694550	T	G	41	6	0.15
intronic	Ralgapa2	chr2	146379581	146379581	C	T	84	13	0.15
ncRNA_intronic	Nkx2-2os	chr2	147269152	147269152	T	A	60	9	0.15
intergenic	Gm14410(dist=66096),Zfp970(dist=192149)	chr2	177272592	177272593	TT	AG	41	6	0.15
intergenic	Slc17a9(dist=7830),Bhlhe23(dist=24272)	chr2	180750108	180750109	AA	GG	13	2	0.15
intergenic	NONE(dist=NONE),Hnf4g(dist=465336)	chr3	3042694	3042694	A	C	97	15	0.15
intergenic	Pgrmc2(dist=365038),Platr4(dist=39597)	chr3	41448084	41448084	-	TT	80	12	0.15
intergenic	Tdpoz1(dist=4174),Tdpoz4(dist=115941)	chr3	93680457	93680457	A	C	55	8	0.15
intergenic	Tdpoz5(dist=53206),Tdpoz9(dist=33461)	chr3	94014520	94014520	C	T	33	5	0.15
upstream	Hao2(dist=574)	chr3	98893804	98893804	T	A	55	8	0.15
intronic	Dph5	chr3	115908795	115908795	A	T	20	3	0.15
intergenic	Gm6135(dist=374196),Gm30648(dist=34361)	chr3	134165715	134165715	A	T	46	7	0.15
intergenic	Lrriq3(dist=565137),9330178D15Rik(dist=216936)	chr3	155759415	155759418	TGTG	-	86	13	0.15
intergenic	4930548K13Rik(dist=1981565),Epha7(dist=126117)	chr4	28687014	28687014	G	T	82	12	0.15
intergenic	Ccl27a(dist=3742),Gm5859(dist=106082)	chr4	41777918	41777918	A	G	39	6	0.15
intronic	Astn2	chr4	65700537	65700537	A	-	89	13	0.15
intergenic	Tlr4(dist=1273908),Gm12911(dist=192168)	chr4	68120489	68120489	C	T	26	4	0.15
intergenic	A430085M09Rik(dist=63100),NONE(dist=NONE)	chr4	78660584	78660584	G	A	26	4	0.15
intergenic	Ptprf(dist=42724),Hyi(dist=25878)	chr4	118334121	118334121	-	GCC	41	6	0.15
intergenic	9530002B09Rik(dist=47950),Gm12873(dist=18390)	chr4	122753085	122753085	A	T	40	6	0.15
intergenic	1700095A21Rik(dist=88016),Rex2(dist=386961)	chr4	146634889	146634889	A	G	13	2	0.15
intergenic	1700095A21Rik(dist=88021),Rex2(dist=386956)	chr4	146634894	146634894	T	C	13	2	0.15
intergenic	Gm7347(dist=5975),Gm10471(dist=17663)	chr5	26064509	26064509	C	T	73	11	0.15
intergenic	Cxcl15(dist=25645),Cxcl1(dist=62533)	chr5	90828712	90828712	A	G	20	3	0.15
intronic	Nxph1	chr6	8992599	8992599	-	A	100	15	0.15
intergenic	Nxph1(dist=1457415),AA545190(dist=265475)	chr6	10705993	10705993	G	A	68	10	0.15
intergenic	Kel(dist=3512),Olfr459(dist=63516)	chr6	41707837	41707837	G	C	55	8	0.15
intergenic	Aoc1(dist=15438),Doxl1(dist=5271)	chr6	48924625	48924625	G	A	47	7	0.15
intronic	Ctnna2	chr6	77072149	77072149	A	T	55	8	0.15
intergenic	Zfp772(dist=2953),Vmn2r29(dist=18376)	chr7	7212951	7212951	A	G	40	6	0.15
intergenic	Vmn2r29(dist=9748),Clcn4(dist=25233)	chr7	7257076	7257076	G	T	34	5	0.15
intergenic	Vmn2r29(dist=12628),Clcn4(dist=22351)	chr7	7259956	7259958	TTC	-	55	8	0.15
intergenic	Vmn2r33(dist=7959),Vmn2r34(dist=97084)	chr7	7574745	7574745	T	A	47	7	0.15
intergenic	Vmn2r34(dist=39819),Vmn2r35(dist=56934)	chr7	7729217	7729217	A	T	33	5	0.15
intergenic	Vmn2r47(dist=2440),Gm45351(dist=47360)	chr7	8037583	8037583	A	C	20	3	0.15
intergenic	Vmn2r42(dist=27153),Vmn2r43(dist=16878)	chr7	8227473	8227473	C	T	39	6	0.15
intergenic	Gm20482(dist=8277),Vmn2r40(dist=36447)	chr7	8871287	8871287	C	T	27	4	0.15
intergenic	Psg29(dist=94410),Psg-ps1(dist=362147)	chr7	17310166	17310166	T	G	41	6	0.15
intergenic	Psg20(dist=7432),Psg22(dist=24657)	chr7	18693424	18693424	-	CTCTCTCTCTCTCTCTTTC	53	8	0.15
ncRNA_intronic	4732471J01Rik	chr7	25515965	25515965	T	C	39	6	0.15
intergenic	Cyp2a12(dist=20817),Cyp2f2(dist=62323)	chr7	27057632	27057632	G	A	34	5	0.15
ncRNA_intronic	Gm28453	chr7	38425294	38425294	C	T	27	4	0.15
intergenic	Gm21276(dist=7426),1700010N08Rik(dist=13926)	chr7	38777730	38777735	AATATA	-	20	3	0.15
intronic	Gm17768	chr7	43089442	43089442	C	T	88	13	0.15
intronic	Trpm4	chr7	45304419	45304419	-	GAGAGAGAGAGAGAGAGAGAGAGAGAGAG	46	7	0.15
intergenic	Mrgpra6(dist=20581),Mrgpra9(dist=24922)	chr7	47209997	47209997	A	G	108	16	0.15
intergenic	Mrgpra6(dist=31517),Mrgpra9(dist=13985)	chr7	47220933	47220934	TG	-	41	6	0.15
intergenic	Mrgpra3(dist=208412),Mrgpra4(dist=171010)	chr7	47809784	47809784	C	A	46	7	0.15
intergenic	Mrgpra3(dist=287718),Mrgpra4(dist=91703)	chr7	47889090	47889091	CT	TC	53	8	0.15
intronic	Nell1	chr7	50649067	50649067	T	C	101	15	0.15
ncRNA_intronic	Snhg14	chr7	59537002	59537002	G	A	33	5	0.15
ncRNA_intronic	Snhg14	chr7	59799150	59799150	C	T	34	5	0.15
intronic	Agbl1	chr7	76248575	76248575	C	T	27	4	0.15
intronic	Dock1	chr7	135050785	135050785	G	A	108	16	0.15
intergenic	Unc5d(dist=1052137),4933433F19Rik(dist=296621)	chr8	30271773	30271774	TT	CC	26	4	0.15
intergenic	G630064G18Rik(dist=318080),Sgcz(dist=180236)	chr8	37342318	37342318	T	C	26	4	0.15
intronic	Slc7a2	chr8	40883842	40883842	G	A	34	5	0.15
intergenic	Tenm3(dist=704734),Gm2516(dist=988688)	chr8	49379424	49379424	C	T	117	17	0.15
intergenic	Vegfc(dist=135968),Spcs3(dist=198011)	chr8	54322422	54322422	C	G	33	5	0.15
intergenic	Gm51598(dist=346128),Adam29(dist=24415)	chr8	55846497	55846497	A	G	26	4	0.15
intergenic	Smim31(dist=406286),Marchf1(dist=82191)	chr8	65535849	65535849	G	A	26	4	0.15
intergenic	Gm10033(dist=152700),Zfp868(dist=62415)	chr8	69548239	69548239	C	T	89	13	0.15
intergenic	Cyp4f18(dist=11366),Olfr372(dist=36668)	chr8	72020992	72020992	C	G	52	8	0.15
intergenic	Cyp4f18(dist=34653),Olfr372(dist=13381)	chr8	72044279	72044279	T	C	59	9	0.15
intergenic	Iqcm(dist=650465),Gm10649(dist=114115)	chr8	76634972	76634972	G	A	41	6	0.15
intergenic	Tox3(dist=320770),Gm19935(dist=147123)	chr8	90669022	90669022	G	A	82	12	0.15
intergenic	Olfr837(dist=68733),Olfr843(dist=41657)	chr9	19206700	19206700	C	A	26	4	0.15
intergenic	Olfr837(dist=68740),Olfr843(dist=41650)	chr9	19206707	19206707	T	C	27	4	0.15
upstream	Arpp19(dist=888)	chr9	75036715	75036726	GAGAGAGAGAGA	-	34	5	0.15
intronic	Gm2396	chr9	88900902	88900902	A	T	27	4	0.15
intergenic	1700034K08Rik(dist=1298086),Gm31957(dist=169541)	chr9	94303819	94303819	A	G	27	4	0.15
intronic	Osbpl10	chr9	115013543	115013543	G	C	66	10	0.15
intronic	Gadl1	chr9	115985001	115985001	C	T	34	5	0.15
intergenic	Zxda(dist=116113),Spin4(dist=108105)	chrX	94914402	94914402	T	A	20	3	0.15
intergenic	Mir6350(dist=1279528),C230029F24Rik(dist=497963)	chr1	48746653	48746653	-	T	101	14	0.14
ncRNA_intronic	Gm10561	chr1	55230101	55230101	-	CCCCCCCCC	21	3	0.14
intergenic	4933402D24Rik(dist=135397),Gm13749(dist=60063)	chr1	63904664	63904664	G	C	78	11	0.14
intergenic	Mir6343(dist=609090),Epha4(dist=248452)	chr1	77118733	77118733	C	A	36	5	0.14
intergenic	Dis3l2(dist=30346),Alppl2(dist=6248)	chr1	87080443	87080443	T	A	49	7	0.14
intergenic	1700063A18Rik(dist=33730),4930533P14Rik(dist=556569)	chr1	96055488	96055488	A	T	49	7	0.14
intergenic	NONE(dist=NONE),Cdh20(dist=1563260)	chr1	103205260	103205260	-	C	42	6	0.14
intronic	Mdm4	chr1	133025815	133025819	ATCGA	-	21	3	0.14
intergenic	Brinp3(dist=675429),NONE(dist=NONE)	chr1	147577901	147577901	G	A	66	9	0.14
intronic	Disp1	chr1	183105373	183105373	C	T	95	13	0.14
intergenic	Sash1(dist=133217),Samd5(dist=607969)	chr10	9019287	9019290	GAGA	-	64	9	0.14
intergenic	Gm5177(dist=11524),Grm1(dist=58211)	chr10	10627837	10627848	TGTGTGTGTGTA	-	49	7	0.14
intergenic	Moxd1(dist=24381),Gm15270(dist=4524)	chr10	24327164	24327164	C	T	21	3	0.14
intergenic	Gm16998(dist=1270901),Tbc1d32(dist=662312)	chr10	55351982	55351982	T	C	80	11	0.14
intronic	Polr3b	chr10	84630885	84630885	A	T	87	12	0.14
intronic	Ankrd36	chr11	5658800	5658800	T	C	22	3	0.14
intergenic	4930554G24Rik(dist=243416),1700046C09Rik(dist=137879)	chr11	14422457	14422457	T	G	71	10	0.14
intergenic	Gm12018(dist=92325),Gm12022(dist=271770)	chr11	18195710	18195710	G	T	37	5	0.14
intergenic	Map2k3(dist=6868),Kcnj12(dist=62885)	chr11	60959679	60959679	T	G	63	9	0.14
intronic	Abca6	chr11	110211394	110211394	G	C	43	6	0.14
intergenic	Osr1(dist=781022),Nt5c1b(dist=7449)	chr12	10362522	10362522	A	G	49	7	0.14
intergenic	Gm38538(dist=12519),2410018L13Rik(dist=195744)	chr12	22758253	22758253	T	C	22	3	0.14
intergenic	Begain(dist=215804),Dlk1(dist=169406)	chr12	109284046	109284049	AAAA	-	49	7	0.14
intronic	Rala	chr13	17917028	17917028	T	C	43	6	0.14
intergenic	Edn1(dist=350956),Phactr1(dist=21834)	chr13	42658946	42658965	AAAAAAAAAAAAAAAAAAAA	-	76	11	0.14
intergenic	Gm5084(dist=367776),Dapk1(dist=18153)	chr13	60583794	60583794	A	T	44	6	0.14
intergenic	Gm9595(dist=23044),BC052688(dist=2180)	chr13	61769400	61769400	G	C	35	5	0.14
intergenic	Zfp369(dist=26931),Gm7762(dist=10915)	chr13	65324726	65324726	C	T	29	4	0.14
intergenic	Gm53057(dist=71497),Gm10324(dist=342755)	chr13	65770698	65770698	C	T	37	5	0.14
intergenic	Gm53057(dist=166411),Gm10324(dist=247840)	chr13	65865612	65865613	CA	TG	21	3	0.14
intergenic	Gm10324(dist=54419),2410141K09Rik(dist=240859)	chr13	66177255	66177255	C	A	28	4	0.14
intronic	Zfp953	chr13	67354249	67354260	AGGAGAGGCAGA	-	21	3	0.14
intergenic	Urml(dist=63118),Gm8016(dist=55515)	chr13	68297849	68297849	G	C	28	4	0.14
intergenic	Urml(dist=111361),Gm8016(dist=7272)	chr13	68346092	68346092	T	C	59	8	0.14
intergenic	Gm8016(dist=12459),Mtrr(dist=191496)	chr13	68369284	68369284	A	C	44	6	0.14
intergenic	NONE(dist=NONE),Arrdc3(dist=452185)	chr13	80431237	80431237	G	A	21	3	0.14
intergenic	Cox7c(dist=605237),Gm34585(dist=1869161)	chr13	86652032	86652032	G	A	21	3	0.14
intergenic	Ptpn20(dist=9501),4930503F20Rik(dist=157817)	chr14	33650255	33650255	T	G	22	3	0.14
intergenic	Grid1(dist=77784),4930596D02Rik(dist=150587)	chr14	35658899	35658899	G	T	36	5	0.14
intergenic	4930474N05Rik(dist=282002),Ccser2(dist=496079)	chr14	36378857	36378857	T	G	43	6	0.14
intergenic	Atg14(dist=74434),Ktn1(dist=6443)	chr14	47642868	47642868	-	CCCTCCCACT	21	3	0.14
intergenic	4930597G03Rik(dist=41662),Vmn2r88(dist=23850)	chr14	51387151	51387151	A	G	14	2	0.14
intergenic	Vmn2r89(dist=55122),Gm5622(dist=36814)	chr14	51515976	51515976	A	T	21	3	0.14
intronic	Gm5622	chr14	51642172	51642173	TG	CT	36	5	0.14
intergenic	Gm5622(dist=36655),Gm5800(dist=12036)	chr14	51699608	51699608	A	C	36	5	0.14
intergenic	Gm30214(dist=667215),Dad1(dist=528804)	chr14	53706681	53706681	T	C	44	6	0.14
intronic	Enox1	chr14	77234983	77234983	C	A	57	8	0.14
intronic	Diaph3	chr14	86875334	86875334	G	A	29	4	0.14
intergenic	4930474H20Rik(dist=1480922),Pcdh9(dist=1263018)	chr14	91750682	91750682	T	C	36	5	0.14
intergenic	NONE(dist=NONE),Pcdh9(dist=92593)	chr14	92921107	92921107	C	T	29	4	0.14
intergenic	Dach1(dist=144595),Mzt1(dist=720184)	chr14	98314360	98314360	A	T	51	7	0.14
intergenic	Trim52(dist=198027),1700128A07Rik(dist=109880)	chr14	106307307	106307307	C	T	44	6	0.14
intergenic	Slitrk6(dist=746828),Slitrk5(dist=173138)	chr14	111501977	111501977	C	T	21	3	0.14
intergenic	NONE(dist=NONE),4930524C18Rik(dist=235510)	chr14	114596454	114596455	AA	-	58	8	0.14
intergenic	1700012I11Rik(dist=467355),Zfat(dist=239289)	chr15	67844449	67844449	A	T	36	5	0.14
intronic	Adsl	chr15	80967056	80967056	T	C	101	14	0.14
intergenic	Cep20(dist=32644),Abcc1(dist=11582)	chr16	14349976	14349976	C	T	36	5	0.14
intergenic	Ncam2(dist=1359969),4930553E22Rik(dist=1386887)	chr16	82984256	82984256	C	A	64	9	0.14
intergenic	Rab40c(dist=4182),Pigq(dist=2523)	chr17	25923896	25923897	AA	-	73	10	0.14
upstream	Trim36(dist=723)	chr18	46213330	46213330	C	T	92	13	0.14
intergenic	Pcsk5(dist=533300),Ostf1(dist=209432)	chr19	18370932	18370932	G	A	42	6	0.14
intergenic	C030016D13Rik(dist=318788),Rfx3(dist=10302)	chr19	27751419	27751419	G	A	36	5	0.14
intronic	Crtac1	chr19	42347286	42347287	GC	AA	14	2	0.14
intergenic	AA387883(dist=59795),Xpnpep1(dist=4454)	chr19	52986726	52986726	G	A	28	4	0.14
intergenic	2700089I24Rik(dist=313198),Rab11fip2(dist=30295)	chr19	59872589	59872589	A	-	22	3	0.14
intergenic	Olfr1148(dist=16664),Olfr1151(dist=6528)	chr2	87850649	87850649	T	C	107	15	0.14
intergenic	Wt1(dist=14449),Them7(dist=36279)	chr2	105188063	105188063	A	G	42	6	0.14
intronic	Wfdc2	chr2	164563654	164563654	-	CC	36	5	0.14
intergenic	Gm14410(dist=66094),Zfp970(dist=192152)	chr2	177272590	177272590	T	C	43	6	0.14
intergenic	Gm6639(dist=56572),Atp11b(dist=31328)	chr3	35722735	35722735	A	C	70	10	0.14
intergenic	Fcrls(dist=14996),Cd5l(dist=79361)	chr3	87278520	87278520	T	C	35	5	0.14
intergenic	S100a10(dist=84686),Tdpoz2(dist=2211)	chr3	93649331	93649331	C	T	43	6	0.14
intronic	Gm5544	chr3	97950926	97950927	CC	TT	28	4	0.14
intergenic	Prok1(dist=37532),Lamtor5(dist=1619)	chr3	107277239	107277239	T	A	88	12	0.14
ncRNA_intronic	Gm6602	chr3	111906083	111906083	T	G	42	6	0.14
intergenic	Gm6602(dist=414472),Amy2b(dist=651183)	chr3	112496473	112496473	A	G	42	6	0.14
intergenic	Mir137(dist=23446),Dpyd(dist=104805)	chr3	118457375	118457375	G	A	107	15	0.14
intergenic	1700003H04Rik(dist=18866),Ndst4(dist=804133)	chr3	124599957	124599958	AT	CC	28	4	0.14
intronic	Ank2	chr3	127235855	127235856	AA	GG	51	7	0.14
intergenic	Cxxc4(dist=25584),4930539C22Rik(dist=116470)	chr3	134287673	134287673	-	TCTG	97	14	0.14
intronic	Rap1gds1	chr3	139028744	139028744	T	C	44	6	0.14
ncRNA_intronic	Gm6260	chr3	143683468	143683468	G	A	95	13	0.14
intronic	Nkain3	chr4	20762574	20762574	-	CACACA	69	10	0.14
ncRNA_intronic	4930578G10Rik	chr4	42755608	42755608	G	T	44	6	0.14
ncRNA_intronic	4930578G10Rik	chr4	42832110	42832110	A	G	36	5	0.14
intergenic	Mup5(dist=70342),Mup20(dist=144713)	chr4	61905522	61905522	C	T	81	11	0.14
intergenic	9530002B09Rik(dist=40625),Gm12873(dist=25715)	chr4	122745760	122745760	G	A	28	4	0.14
intronic	Clspn	chr4	126585612	126585612	G	A	59	8	0.14
intergenic	H6pd(dist=6986),Mir34a(dist=52445)	chr4	150016009	150016009	A	C	59	8	0.14
intergenic	Gm21083(dist=14027),Speer4d(dist=22980)	chr5	15596119	15596119	G	A	90	13	0.14
intronic	Speer4d	chr5	15622107	15622108	GG	AA	28	4	0.14
intergenic	Grk3(dist=28991),Crybb2(dist=13729)	chr5	113044529	113044529	-	T	44	6	0.14
intergenic	Auts2(dist=1159935),Gm15627(dist=395257)	chr5	133703155	133703155	G	C	35	5	0.14
intergenic	Tpk1(dist=377141),Gm35216(dist=37069)	chr6	44043419	44043419	A	G	28	4	0.14
exonic	Vmn2r30	chr7	7337430	7337430	T	C	42	6	0.14
intergenic	Vmn2r43(dist=26516),Vmn2r44(dist=80345)	chr7	8287115	8287115	T	A	42	6	0.14
intergenic	Psg29(dist=190291),Psg-ps1(dist=266266)	chr7	17406047	17406047	G	A	43	6	0.14
intergenic	Psg28(dist=5390),Psg26(dist=37137)	chr7	18437445	18437445	A	G	35	5	0.14
intronic	Gm6902	chr7	22858196	22858196	T	G	21	3	0.14
intronic	Nlrp4e	chr7	23354844	23354844	C	A	109	15	0.14
intergenic	Cyp2b10(dist=110017),Cyp2b13(dist=24854)	chr7	26036641	26036641	A	G	29	4	0.14
intergenic	Gm28453(dist=32298),Gm5591(dist=42626)	chr7	38475513	38475513	-	TTT	44	6	0.14
intergenic	Gm5591(dist=231100),Gm21276(dist=3113)	chr7	38759293	38759293	A	T	14	2	0.14
intronic	Gm17768	chr7	43089444	43089444	G	C	86	12	0.14
intronic	Otog	chr7	46277625	46277625	C	G	56	8	0.14
intergenic	Ptpn5(dist=49419),Mrgpra6(dist=2614)	chr7	47183103	47183103	G	A	90	13	0.14
intergenic	Mrgpra2b(dist=42840),Mrgpra3(dist=56528)	chr7	47532422	47532422	C	T	37	5	0.14
intergenic	Mrgpra3(dist=220894),Mrgpra4(dist=158528)	chr7	47822266	47822266	C	T	59	8	0.14
intergenic	Mrgpra3(dist=323365),Mrgpra4(dist=56057)	chr7	47924737	47924737	A	T	56	8	0.14
intergenic	Mrgprb4(dist=185028),Mrgprb8(dist=4315)	chr7	48384206	48384211	AAGAAA	-	35	5	0.14
ncRNA_intronic	Snhg14	chr7	59617745	59617745	A	C	37	5	0.14
intergenic	Mfhas1(dist=71014),Gm19410(dist=15259)	chr8	35750463	35750464	TT	-	42	6	0.14
intergenic	Mfhas1(dist=71016),Gm19410(dist=15258)	chr8	35750465	35750465	-	CT	49	7	0.14
intergenic	Sgcz(dist=51410),Tusc3(dist=292927)	chr8	38712918	38712918	A	T	44	6	0.14
intergenic	Gm2516(dist=1871352),1190028D05Rik(dist=69170)	chr8	52287441	52287441	T	C	37	5	0.14
intergenic	Cks1brt(dist=46025),Olfr371(dist=10850)	chr8	85219647	85219647	C	T	22	3	0.14
intergenic	Tox3(dist=240277),Gm19935(dist=227616)	chr8	90588529	90588529	T	G	36	5	0.14
intergenic	Pdgfd(dist=517530),Dync2h1(dist=32176)	chr9	6896375	6896375	C	T	36	5	0.14
intergenic	Olfr877(dist=28391),Olfr145(dist=13260)	chr9	37884146	37884146	C	G	44	6	0.14
intergenic	Lipc(dist=75176),Gm46120(dist=41753)	chr9	71027397	71027397	A	T	29	4	0.14
intergenic	Ibtk(dist=62218),Tpbg(dist=30828)	chr9	85811552	85811552	C	T	44	6	0.14
intergenic	Zic4(dist=703135),Plscr5(dist=100607)	chr9	92092486	92092486	A	G	22	3	0.14
intergenic	Ccr5(dist=159513),2010315B03Rik(dist=5108)	chr9	124286696	124286696	A	G	51	7	0.14
intergenic	Nlrp4g(dist=35083),4930526I15Rik(dist=31194)	chr9	124392057	124392057	-	C	56	8	0.14
intergenic	Btbd35f20(dist=260584),Gm21637(dist=317542)	chrX	31644502	31644502	C	T	29	4	0.14
intergenic	Prr32(dist=266362),4930515L19Rik(dist=908407)	chrX	45359152	45359152	T	G	87	12	0.14
intergenic	Rtl8b(dist=14859),4933416I08Rik(dist=1195)	chrX	53685296	53685296	C	T	36	5	0.14
intergenic	Zxda(dist=109290),Spin4(dist=114928)	chrX	94907579	94907579	-	TTT	21	3	0.14
intergenic	Gm732(dist=308445),Brwd3(dist=478964)	chrX	108256881	108256881	G	T	72	10	0.14
intronic	Tsc22d3	chrX	140552362	140552362	G	A	106	15	0.14
intergenic	Cldn34a(dist=9189),Shroom2(dist=36351)	chrX	152573158	152573158	A	G	37	5	0.14
intergenic	A830018L16Rik(dist=289217),Mir6341(dist=160867)	chr1	12265119	12265119	G	C	46	6	0.13
intergenic	Tfap2b(dist=298661),Pkhd1(dist=520270)	chr1	19537506	19537509	CACA	-	61	8	0.13
ncRNA_intronic	9330175M20Rik	chr1	51257362	51257362	T	C	39	5	0.13
intergenic	Gm32810(dist=1263819),Cntnap5a(dist=2004000)	chr1	113680737	113680737	A	G	32	4	0.13
intronic	Brinp3	chr1	146725383	146725383	C	T	52	7	0.13
intergenic	Brinp3(dist=965367),Pla2g4a(dist=1961780)	chr1	147867839	147867839	T	G	90	12	0.13
intergenic	Hhipl2(dist=98756),Gm34068(dist=213168)	chr1	183535809	183535809	T	C	24	3	0.13
intergenic	Cenpw(dist=70353),Trmt11(dist=263332)	chr10	30270893	30270893	C	A	31	4	0.13
intronic	Crybg1	chr10	44022879	44022879	G	T	62	8	0.13
intergenic	4930534H03Rik(dist=480190),Gm31592(dist=188020)	chr10	91700809	91700809	T	G	82	11	0.13
intronic	Psme4	chr11	30868548	30868548	T	C	46	6	0.13
intergenic	Gm12128(dist=161685),Gm12130(dist=656674)	chr11	37834851	37834874	ACACACACACACACACACACACAG	-	54	7	0.13
intergenic	Gm12128(dist=524294),Gm12130(dist=294088)	chr11	38197460	38197460	T	C	45	6	0.13
intergenic	Gm12130(dist=668312),4930553C11Rik(dist=119323)	chr11	39188357	39188380	AAGAAAGAAAGGAAGGAAGGAAGG	-	39	5	0.13
intronic	Fbxl20	chr11	98126163	98126163	C	G	47	6	0.13
intergenic	2810032G03Rik(dist=623109),1700101O22Rik(dist=1332798)	chr12	6039241	6039241	C	T	93	12	0.13
intronic	Stxbp6	chr12	45014605	45014605	A	G	100	13	0.13
intronic	Gm9595	chr13	61735210	61735210	G	T	30	4	0.13
intergenic	Gm9595(dist=14453),BC052688(dist=10771)	chr13	61760809	61760809	T	G	32	4	0.13
intergenic	BC052688(dist=5641),Gm3325(dist=223002)	chr13	61792923	61792923	G	T	32	4	0.13
intergenic	BC052688(dist=191991),Gm3325(dist=36652)	chr13	61979273	61979273	A	G	40	5	0.13
UTR3	Gm3325(NM_001378509:c.*3696G>A)	chr13	62052892	62052892	G	A	47	6	0.13
intergenic	Ercc6l2(dist=59349),Hsd17b3(dist=98624)	chr13	63959650	63959650	T	A	39	5	0.13
intergenic	Ercc6l2(dist=95807),Hsd17b3(dist=62166)	chr13	63996108	63996108	A	G	56	7	0.13
intergenic	Gm19428(dist=30030),Gm53057(dist=101873)	chr13	65587731	65587732	TC	GA	39	5	0.13
intergenic	Gm10324(dist=102910),2410141K09Rik(dist=192368)	chr13	66225746	66225746	C	A	15	2	0.13
intronic	Zfp429	chr13	67391991	67391991	T	G	52	7	0.13
UTR5	Zfp729b(NM_001163246:c.-1C>G)	chr13	67609579	67609579	G	C	45	6	0.13
intergenic	Urml(dist=116036),Gm8016(dist=2597)	chr13	68350767	68350767	G	A	31	4	0.13
intergenic	Gm8016(dist=50977),Mtrr(dist=152978)	chr13	68407802	68407802	G	A	39	5	0.13
intergenic	Gm8016(dist=50979),Mtrr(dist=152976)	chr13	68407804	68407804	G	C	39	5	0.13
ncRNA_intronic	Gm26844	chr13	69141656	69141656	C	T	32	4	0.13
intergenic	Cast(dist=95459),Pcsk1(dist=185638)	chr13	74904219	74904219	G	C	23	3	0.13
intergenic	Cox7c(dist=181506),NONE(dist=NONE)	chr13	86228301	86228301	A	G	24	3	0.13
intergenic	Cox7c(dist=438844),NONE(dist=NONE)	chr13	86485639	86485639	A	G	48	6	0.13
intergenic	Gm33933(dist=31729),Gm3629(dist=1612)	chr14	6636809	6636809	G	A	55	7	0.13
intronic	Ldb3	chr14	34570830	34570830	-	TGCG	62	8	0.13
intergenic	Ear4(dist=30809),Rnase2a(dist=20297)	chr14	51234965	51234965	C	T	46	6	0.13
intergenic	4930597G03Rik(dist=41660),Vmn2r88(dist=23852)	chr14	51387149	51387149	A	G	15	2	0.13
intronic	Gm5622	chr14	51642170	51642170	G	T	38	5	0.13
intergenic	Olfr1507(dist=192432),Gm30214(dist=344287)	chr14	52688127	52688128	GT	AC	24	3	0.13
intergenic	Olfr1507(dist=285948),Gm30214(dist=250771)	chr14	52781643	52781644	TT	GA	38	5	0.13
intergenic	Gm30214(dist=404550),Dad1(dist=791469)	chr14	53444016	53444016	-	TTTTTTG	53	7	0.13
intergenic	Gm30214(dist=642951),Dad1(dist=553068)	chr14	53682417	53682417	T	C	40	5	0.13
intergenic	Gm30214(dist=731305),Dad1(dist=464714)	chr14	53770771	53770771	T	C	30	4	0.13
intergenic	Olfm4(dist=374170),NONE(dist=NONE)	chr14	80397311	80397311	-	T	31	4	0.13
intergenic	NONE(dist=NONE),Gm32455(dist=264318)	chr14	83782113	83782113	T	C	39	5	0.13
intergenic	Gm32455(dist=99001),Gm32498(dist=159090)	chr14	84174291	84174291	C	T	23	3	0.13
intergenic	Pcdh17(dist=1559032),4930529K09Rik(dist=149878)	chr14	86096092	86096092	C	T	38	5	0.13
intergenic	4930474H20Rik(dist=2025284),Pcdh9(dist=718656)	chr14	92295044	92295044	T	C	30	4	0.13
intronic	Pcdh9	chr14	93543518	93543573	AGAGAGAGAGAGAGAGAGAGAGAGAGAGAGAGAGAGAGAGAGAGAGAGAGGGAGGT	-	47	6	0.13
intergenic	Pcdh9(dist=1645070),Spertl(dist=345502)	chr14	95535749	95535752	CTGG	-	46	6	0.13
intergenic	Klhl1(dist=194973),Dach1(dist=1072839)	chr14	96714007	96714007	C	G	54	7	0.13
intergenic	Mtdh(dist=31963),Laptm4b(dist=62527)	chr15	34175499	34175499	A	T	47	6	0.13
intergenic	Atp6v1c1(dist=3295),Gm45924(dist=17741)	chr15	38695739	38695742	TTTC	-	61	8	0.13
intergenic	6720473M11Rik(dist=57491),Mefv(dist=16536)	chr16	3690679	3690679	A	T	52	7	0.13
intergenic	Tmprss7(dist=7762),Tagln3(dist=9810)	chr16	45701420	45701420	G	C	47	6	0.13
intergenic	1700026J12Rik(dist=155664),Ift57(dist=287858)	chr16	49411436	49411436	A	C	69	9	0.13
intergenic	Map3k7cl(dist=49609),Bach1(dist=54006)	chr16	87644945	87644948	GAGA	-	72	9	0.13
intergenic	Gm4710(dist=1046705),Gm32282(dist=1263506)	chr17	76935744	76935744	T	C	56	7	0.13
intergenic	Socs5(dist=14263),C330024C12Rik(dist=40362)	chr17	87151851	87151854	TGTG	-	72	9	0.13
intergenic	Lyzl1(dist=13975),Map3k8(dist=135116)	chr18	4196211	4196211	T	-	23	3	0.13
intronic	Garem1	chr18	21262478	21262478	T	G	47	6	0.13
intergenic	Gm32291(dist=213427),Neto1(dist=514701)	chr18	85880251	85880251	A	C	61	8	0.13
intergenic	Cbln2(dist=1478409),Socs6(dist=668477)	chr18	88196692	88196692	C	A	69	9	0.13
intergenic	Dmrt2(dist=28023),1700048O14Rik(dist=323708)	chr19	25707014	25707014	A	C	93	12	0.13
intergenic	1700048O14Rik(dist=422237),Smarca2(dist=136475)	chr19	26468684	26468685	AA	-	48	6	0.13
intergenic	C030016D13Rik(dist=178145),Rfx3(dist=150945)	chr19	27610776	27610776	G	A	23	3	0.13
intronic	Atrnl1	chr19	57736460	57736460	T	C	32	4	0.13
intronic	Frzb	chr2	80423802	80423802	G	A	68	9	0.13
intergenic	Olfr998(dist=4319),Olfr1000(dist=12124)	chr2	85595840	85595840	C	T	31	4	0.13
intergenic	Olfr998(dist=4321),Olfr1000(dist=12122)	chr2	85595842	85595842	T	A	32	4	0.13
intergenic	Olfr1084(dist=8609),Olfr1085(dist=9188)	chr2	86648327	86648327	C	G	32	4	0.13
intronic	Lrrc4c	chr2	97458121	97458121	G	A	45	6	0.13
intergenic	Lrrc4c(dist=44723),NONE(dist=NONE)	chr2	97676387	97676388	AA	CC	32	4	0.13
intronic	Ccdc32	chr2	119019643	119019652	GGGGAGGGGA	-	53	7	0.13
intergenic	A530006G24Rik(dist=147358),Foxa2(dist=177887)	chr2	147864990	147864990	A	T	30	4	0.13
intergenic	1700017J07Rik(dist=133993),Gm14250(dist=276141)	chr2	169112899	169112903	AAACA	-	48	6	0.13
intergenic	Nbea(dist=254612),Tm4sf1(dist=847298)	chr3	56438313	56438313	A	C	93	12	0.13
intergenic	Gask1b(dist=439226),Gria2(dist=296118)	chr3	80385504	80385504	A	G	48	6	0.13
intronic	Lrba	chr3	86391826	86391828	CAA	TGT	32	4	0.13
intergenic	Tdpoz1(dist=56002),Tdpoz4(dist=64107)	chr3	93732285	93732291	AAAAACC	-	38	5	0.13
intergenic	Tdpoz3(dist=14234),Tdpoz9(dist=95282)	chr3	93841351	93841351	C	A	93	12	0.13
intronic	Sycp1	chr3	102888467	102888467	C	A	24	3	0.13
intronic	Sycp1	chr3	102888469	102888469	C	T	24	3	0.13
intronic	Dph5	chr3	115908826	115908826	C	A	24	3	0.13
intergenic	Ndst3(dist=284265),Tram1l1(dist=364294)	chr3	123956742	123956743	GG	AA	39	5	0.13
intergenic	1700003H04Rik(dist=18887),Ndst4(dist=804113)	chr3	124599978	124599978	C	T	31	4	0.13
intronic	Alpk1	chr3	127692410	127692410	T	C	45	6	0.13
ncRNA_intronic	D030025E07Rik	chr3	128133905	128133911	GGCTGCT	-	47	6	0.13
intergenic	Enpep(dist=86571),Pou5f1-rs4(dist=14353)	chr3	129419320	129419320	-	AGGATGGATGATT	32	4	0.13
intergenic	Mir3963(dist=27069),4930555A03Rik(dist=243231)	chr3	151050931	151050931	A	G	78	10	0.13
intergenic	A430085M09Rik(dist=433100),Tyrp1(dist=1803629)	chr4	79030584	79030584	T	C	84	11	0.13
UTR3	Cyp4x1(NM_001003947:c.*1385G>A)	chr4	115107297	115107297	C	T	91	12	0.13
intergenic	9530002B09Rik(dist=47952),Gm12873(dist=18388)	chr4	122753087	122753087	C	T	39	5	0.13
intergenic	9530002B09Rik(dist=61174),Gm12873(dist=5166)	chr4	122766309	122766309	A	G	31	4	0.13
intronic	Rhbdl2	chr4	123798897	123798897	G	A	62	8	0.13
intronic	Magi2	chr5	19326507	19326507	C	A	83	11	0.13
intergenic	Gm16223(dist=521015),Gm7854(dist=413887)	chr5	42737799	42737799	T	G	39	5	0.13
intergenic	Paqr3(dist=268698),Naa11(dist=1915)	chr5	97380294	97380294	T	C	24	3	0.13
intronic	Svop	chr5	114065388	114065388	G	A	80	10	0.13
intronic	Baz1b	chr5	135231130	135231130	-	TATATATATATATATATATAT	16	2	0.13
intergenic	4930554P06Rik(dist=57192),Fezf1(dist=6340)	chr6	23238707	23238707	A	T	48	6	0.13
ncRNA_intronic	6430584L05Rik	chr6	55407016	55407016	A	G	30	4	0.13
ncRNA_intronic	6430584L05Rik	chr6	55407022	55407025	ACAA	-	30	4	0.13
intergenic	Prok2(dist=255428),Rybp(dist=246745)	chr6	99981820	99981820	T	A	64	8	0.13
intergenic	Gm21054(dist=292601),Cntn6(dist=235759)	chr6	104257285	104257285	C	G	23	3	0.13
intronic	Grm7	chr6	110738504	110738505	AA	-	55	7	0.13
intergenic	Tas2r116(dist=8024),Tas2r110(dist=3629)	chr6	132864379	132864379	A	G	105	14	0.13
intronic	Slco1a5	chr6	142271071	142271071	T	C	23	3	0.13
intergenic	Vmn2r31(dist=8803),Vmn2r32(dist=55539)	chr7	7408430	7408430	A	-	39	5	0.13
exonic	Vmn2r43	chr7	8245130	8245130	A	T	46	6	0.13
intergenic	Vmn2r44(dist=27021),Vmn2r45(dist=61210)	chr7	8410259	8410259	-	AAAGAAAG	45	6	0.13
intergenic	Vmn2r38(dist=17583),Vmn2r37(dist=90201)	chr7	9115348	9115348	C	A	31	4	0.13
intronic	Vmn2r48	chr7	9941254	9941254	-	ACAC	30	4	0.13
intronic	Vmn2r54	chr7	12631496	12631499	ATAT	-	32	4	0.13
intergenic	Psg29(dist=147198),Psg-ps1(dist=309359)	chr7	17362954	17362954	T	C	46	6	0.13
intergenic	Psg28(dist=35804),Psg26(dist=6723)	chr7	18467859	18467859	T	A	32	4	0.13
intergenic	Psg27(dist=3318),Psg23(dist=35720)	chr7	18570623	18570623	A	G	30	4	0.13
UTR3	Psg21(NM_027403:c.*413delT)	chr7	18646788	18646788	A	-	67	9	0.13
intergenic	Vmn1r121(dist=11219),Vmn1r122(dist=23479)	chr7	21109732	21109732	T	A	30	4	0.13
intergenic	Vmn1r121(dist=29818),Vmn1r122(dist=4880)	chr7	21128331	21128331	G	T	32	4	0.13
intergenic	Vmn1r123(dist=54096),Vmn1r124(dist=42490)	chr7	21217204	21217204	G	T	23	3	0.13
intronic	Nlrp4e	chr7	23315754	23315755	AA	TT	46	6	0.13
intergenic	Vmn1r169(dist=24516),Vmn1r170(dist=3560)	chr7	23602615	23602615	T	A	39	5	0.13
ncRNA_intronic	Gm28453	chr7	38390305	38390305	A	T	60	8	0.13
intergenic	Gm5591(dist=231108),Gm21276(dist=3105)	chr7	38759301	38759301	G	C	15	2	0.13
ncRNA_intronic	1700010N08Rik	chr7	38813840	38813840	T	C	30	4	0.13
ncRNA_intronic	1700010N08Rik	chr7	38813856	38813856	A	T	31	4	0.13
intronic	Slc6a16	chr7	45247200	45247200	A	G	31	4	0.13
intergenic	Mrgpra6(dist=10656),Mrgpra9(dist=34847)	chr7	47200072	47200072	C	T	31	4	0.13
intergenic	Mrgpra9(dist=71036),Mrgpra1(dist=10960)	chr7	47323915	47323915	T	G	46	6	0.13
intronic	Mrgpra2a	chr7	47444467	47444467	T	C	30	4	0.13
intergenic	Mrgpra2b(dist=68141),Mrgpra3(dist=31227)	chr7	47557723	47557723	C	A	64	8	0.13
intergenic	Mrgpra3(dist=207473),Mrgpra4(dist=171949)	chr7	47808845	47808845	T	C	39	5	0.13
intergenic	Mrgpra3(dist=319053),Mrgpra4(dist=60368)	chr7	47920425	47920426	AC	GG	67	9	0.13
intergenic	Mrgpra3(dist=323361),Mrgpra4(dist=56061)	chr7	47924733	47924733	T	C	60	8	0.13
intergenic	Mrgpra4(dist=29561),Mrgprx1(dist=9114)	chr7	48011857	48011857	T	C	40	5	0.13
intergenic	Nell1(dist=266596),Ano5(dist=381144)	chr7	51129885	51129885	T	C	30	4	0.13
ncRNA_intronic	Snhg14	chr7	59763084	59763084	C	G	39	5	0.13
intergenic	Rpl17-ps10(dist=392619),Gm6567(dist=55779)	chr7	73041969	73041973	GCCGT	-	24	3	0.13
intergenic	Hmgb1-rs17(dist=21855),Tex15(dist=62932)	chr8	33507612	33507612	T	C	48	6	0.13
intergenic	Rbpms(dist=137049),Dctn6(dist=23509)	chr8	34066912	34066912	A	-	69	9	0.13
intergenic	Lonrf1(dist=119941),Trmt9b(dist=88247)	chr8	36369300	36369301	GG	CT	31	4	0.13
intergenic	2810404M03Rik(dist=29568),Triml1(dist=1054037)	chr8	42075770	42075770	C	T	15	2	0.13
intergenic	Tenm3(dist=300270),Gm2516(dist=1393152)	chr8	48974960	48974960	T	A	39	5	0.13
intergenic	Gm51573(dist=47852),Gm51598(dist=75694)	chr8	55422771	55422771	T	C	91	12	0.13
intronic	Galntl6	chr8	58465865	58465865	C	A	45	6	0.13
ncRNA_intronic	Gm38415	chr8	71179278	71179278	C	T	67	9	0.13
intergenic	Gm3134(dist=198451),Tox3(dist=977642)	chr8	89269470	89269470	C	A	101	13	0.13
intergenic	Gm3134(dist=420401),Tox3(dist=755692)	chr8	89491420	89491420	C	T	88	11	0.13
intergenic	Tox3(dist=238558),Gm19935(dist=229335)	chr8	90586810	90586810	G	C	32	4	0.13
intergenic	NONE(dist=NONE),Gm15679(dist=166081)	chr8	98845806	98845806	C	T	46	6	0.13
intergenic	Gucy1a2(dist=248767),Aasdhppt(dist=140239)	chr9	4154554	4154554	C	T	67	9	0.13
intergenic	1810046K07Rik(dist=52594),Arhgap20(dist=383839)	chr9	51381512	51381512	C	T	96	12	0.13
intronic	Cpne4	chr9	104912200	104912200	T	C	23	3	0.13
intergenic	Btbd35f14(dist=44722),Btbd35f6(dist=207604)	chrX	33747071	33747071	C	A	31	4	0.13
intergenic	Btbd35f6(dist=12752),Btbd35f11(dist=190280)	chrX	33969345	33969345	C	T	39	5	0.13
intergenic	Cldn34c2(dist=74835),Astx5(dist=213521)	chrX	123677005	123677005	C	T	23	3	0.13
intergenic	4921511C20Rik(dist=129931),Cldn34c4(dist=195346)	chrX	127525829	127525830	GG	-	40	5	0.13
intergenic	Gm7759(dist=22602),Ppp1r14bl(dist=172791)	chr1	22927683	22927683	-	AGAG	57	7	0.12
intronic	Adgrb3	chr1	25146450	25146450	G	A	82	10	0.12
intronic	Gm38510	chr1	85160591	85160592	CA	-	57	7	0.12
intronic	Gm38510	chr1	85160593	85160593	-	TC	57	7	0.12
downstream	Gal3st2(dist=862)	chr1	93877356	93877356	G	C	17	2	0.12
intergenic	D830032E09Rik(dist=1686624),Cdh7(dist=345329)	chr1	109637571	109637571	G	A	73	9	0.12
intergenic	Gm32810(dist=1263812),Cntnap5a(dist=2004007)	chr1	113680730	113680730	G	A	33	4	0.12
exonic	Nckap5	chr1	126024694	126024694	A	C	91	11	0.12
intronic	Syt2	chr1	134683482	134683482	G	A	50	6	0.12
intronic	Syt2	chr1	134683485	134683485	G	C	50	6	0.12
intergenic	Gpr37l1(dist=75137),Elf3(dist=10756)	chr1	135242818	135242818	A	C	60	7	0.12
intergenic	Brinp3(dist=1801416),Pla2g4a(dist=1125731)	chr1	148703888	148703888	G	A	25	3	0.12
intergenic	Gm35722(dist=825231),Mgat4c(dist=114621)	chr10	101566866	101566866	C	T	50	6	0.12
intergenic	Ramp3(dist=31158),Gm11981(dist=7368)	chr11	6708633	6708633	C	G	105	13	0.12
intergenic	Abca13(dist=178638),Vwc2(dist=1251119)	chr11	9862897	9862897	-	AAGGAAGGAAGGAAGGAAGGAAGG	59	7	0.12
ncRNA_intronic	4930554G24Rik	chr11	14098558	14098558	A	G	33	4	0.12
intergenic	Gm12052(dist=62133),B3gnt2(dist=154114)	chr11	22680625	22680625	T	C	60	7	0.12
intergenic	Pgap3(dist=3807),Erbb2(dist=8187)	chr11	98404297	98404297	T	C	26	3	0.12
intronic	Ttc25	chr11	100561209	100561209	T	G	77	9	0.12
intergenic	Immp2l(dist=481947),Gm33340(dist=529506)	chr12	42437535	42437535	G	C	100	12	0.12
intergenic	Sel1l(dist=847716),4930559C10Rik(dist=719584)	chr12	92696873	92696873	C	A	82	10	0.12
intronic	Bmp6	chr13	38481553	38481553	A	T	101	12	0.12
intronic	Adtrp	chr13	41792160	41792160	T	G	77	9	0.12
intergenic	Cts3(dist=41904),Gm9595(dist=100966)	chr13	61612031	61612031	C	T	49	6	0.12
intergenic	BC052688(dist=5632),Gm3325(dist=223011)	chr13	61792914	61792914	C	T	33	4	0.12
intergenic	BC052688(dist=192042),Gm3325(dist=36601)	chr13	61979324	61979324	A	G	43	5	0.12
intergenic	Gm53057(dist=49254),Gm10324(dist=364998)	chr13	65748455	65748455	A	T	26	3	0.12
exonic	Zfp729a	chr13	67620263	67620263	C	T	95	11	0.12
intergenic	BC048507(dist=281133),Urml(dist=83380)	chr13	68145056	68145056	C	G	59	7	0.12
intergenic	BC048507(dist=310272),Urml(dist=54241)	chr13	68174195	68174195	T	G	42	5	0.12
intergenic	BC048507(dist=310274),Urml(dist=54239)	chr13	68174197	68174197	T	C	43	5	0.12
intergenic	Gm8016(dist=15155),Mtrr(dist=188800)	chr13	68371980	68371980	T	C	51	6	0.12
intergenic	Cox7c(dist=139354),NONE(dist=NONE)	chr13	86186149	86186149	A	C	41	5	0.12
intergenic	Cox7c(dist=246844),NONE(dist=NONE)	chr13	86293639	86293639	T	A	34	4	0.12
intronic	Sv2c	chr13	96078967	96078969	GAG	ACA	42	5	0.12
intergenic	Gm41062(dist=69264),Ankrd55(dist=117488)	chr13	112170963	112170963	C	A	58	7	0.12
intergenic	Grid1(dist=24947),4930596D02Rik(dist=203424)	chr14	35606062	35606062	A	C	42	5	0.12
intergenic	4930474N05Rik(dist=218671),Ccser2(dist=559410)	chr14	36315526	36315526	-	ATATATATATATATATA	43	5	0.12
intergenic	Olfr1507(dist=137616),Gm30214(dist=399104)	chr14	52633311	52633311	G	T	34	4	0.12
intergenic	Gm30214(dist=412000),Dad1(dist=784019)	chr14	53451466	53451466	T	C	43	5	0.12
intergenic	Gm30214(dist=503635),Dad1(dist=692383)	chr14	53543101	53543102	AT	CC	65	8	0.12
intergenic	Gm30214(dist=665600),Dad1(dist=530418)	chr14	53705066	53705067	AT	TG	41	5	0.12
intergenic	Gm30214(dist=701558),Dad1(dist=494461)	chr14	53741024	53741024	C	A	34	4	0.12
intergenic	Pcdh17(dist=101664),4930529K09Rik(dist=1607246)	chr14	84638724	84638724	T	G	34	4	0.12
intergenic	Pcdh17(dist=341951),4930529K09Rik(dist=1366959)	chr14	84879011	84879011	T	C	43	5	0.12
intronic	Tdrd3	chr14	87448939	87448940	TG	AT	42	5	0.12
intergenic	Tdrd3(dist=183558),Pcdh20(dist=735681)	chr14	87729066	87729066	C	T	33	4	0.12
intergenic	4930474H20Rik(dist=453029),NONE(dist=NONE)	chr14	90722789	90722789	A	G	25	3	0.12
intronic	Klhl1	chr14	96499337	96499337	T	C	50	6	0.12
intergenic	Klf12(dist=363205),Prr30(dist=684689)	chr14	100513001	100513001	-	AC	57	7	0.12
intergenic	Slitrk5(dist=1401151),4930524C18Rik(dist=1747670)	chr14	113084295	113084295	-	A	33	4	0.12
intergenic	NONE(dist=NONE),4930524C18Rik(dist=765792)	chr14	114066173	114066173	A	G	51	6	0.12
intronic	Sema5a	chr15	32475259	32475259	G	A	91	11	0.12
UTR5	Sdc2(NM_008304:c.-304T>C)	chr15	32920942	32920942	T	C	99	12	0.12
intronic	Csmd3	chr15	48456183	48456183	T	C	103	12	0.12
intronic	Samd12	chr15	53564011	53564011	A	C	75	9	0.12
intergenic	D030024E09Rik(dist=63980),Myc(dist=146910)	chr15	61838431	61838431	G	A	52	6	0.12
intergenic	NONE(dist=NONE),Olfr161(dist=504674)	chr16	3087724	3087724	T	G	33	4	0.12
intergenic	NONE(dist=NONE),Olfr161(dist=504672)	chr16	3087726	3087726	T	C	33	4	0.12
intergenic	Cadm2(dist=1587807),4930428D20Rik(dist=587426)	chr16	69208715	69208715	G	A	78	9	0.12
intronic	Runx1	chr16	92808599	92808703	GGGGGGGGATGTGGTATGTGTGTGTGTCGTTTGTGTCTTGTGAGTGTGTGTGTGGGGGATATGGTATGTGTGTGTGTCGTTTGTGTCTTGTGAGTGTGTGTGTGT	-	34	4	0.12
intergenic	Mtpap(dist=151937),Jcad(dist=84194)	chr18	4550735	4550735	T	G	51	6	0.12
intronic	Garem1	chr18	21262467	21262467	A	C	49	6	0.12
intronic	Kcnn2	chr18	45295574	45295574	G	T	33	4	0.12
intronic	Hpse2	chr19	43366438	43366438	C	A	33	4	0.12
intergenic	Gpr107(dist=26791),Ncs1(dist=2563)	chr2	31243358	31243360	CCG	-	43	5	0.12
intergenic	Olfr1109(dist=10206),Olfr259(dist=3846)	chr2	87103601	87103601	C	G	43	5	0.12
intergenic	Olfr140(dist=46241),Olfr1269(dist=20104)	chr2	90098563	90098563	T	C	26	3	0.12
intergenic	Api5(dist=198853),Gm13793(dist=91975)	chr2	94637039	94637039	A	T	26	3	0.12
intronic	Lrrc4c	chr2	97103055	97103055	G	A	109	13	0.12
intronic	4931422A03Rik	chr2	104021780	104021781	TT	-	74	9	0.12
intergenic	Olfr1311(dist=7702),Olfr1312(dist=12523)	chr2	112029554	112029554	-	GGTAGATAGGTAGATAGG	51	6	0.12
intronic	Sel1l2	chr2	140303896	140303899	ATAT	-	41	5	0.12
ncRNA_intronic	Nkx2-2os	chr2	147269158	147269158	T	A	57	7	0.12
intergenic	1700021F07Rik(dist=14892),Ankrd60(dist=25264)	chr2	173543394	173543394	-	CACA	84	10	0.12
intergenic	Gm14410(dist=16821),Zfp970(dist=241423)	chr2	177223317	177223319	TTT	-	49	6	0.12
intergenic	Gm35888(dist=141252),4930591A17Rik(dist=422717)	chr2	178992219	178992219	A	T	43	5	0.12
UTR3	Sirpb1b(NM_001173460:c.*10G>A)	chr3	15495949	15495949	C	T	57	7	0.12
intronic	Gm5150	chr3	15974674	15974674	A	G	90	11	0.12
intronic	Nlgn1	chr3	26010938	26010938	C	A	26	3	0.12
intergenic	Fstl5(dist=1534910),Rapgef2(dist=817596)	chr3	78244915	78244915	G	C	25	3	0.12
intergenic	Fstl5(dist=1534912),Rapgef2(dist=817594)	chr3	78244917	78244917	G	A	25	3	0.12
intergenic	Gask1b(dist=439224),Gria2(dist=296120)	chr3	80385502	80385502	-	GT	49	6	0.12
intergenic	Tdpoz5(dist=9333),Spopfm2(dist=92435)	chr3	94081977	94081977	C	T	50	6	0.12
intronic	Vav3	chr3	109435296	109435296	G	A	82	10	0.12
intergenic	Prmt6(dist=339047),Gm6602(dist=1291857)	chr3	110590046	110590046	-	A	78	9	0.12
intronic	Pla2g12a	chr3	129889943	129889956	ACACACACACACAT	-	84	10	0.12
intergenic	Vmn1r3(dist=31475),Gm46840(dist=14402)	chr4	3216780	3216780	C	T	43	5	0.12
intronic	Ttpa	chr4	20024764	20024764	C	T	17	2	0.12
ncRNA_intronic	4930578G10Rik	chr4	42779639	42779639	T	G	34	4	0.12
ncRNA_intronic	4930578G10Rik	chr4	42813140	42813140	A	T	33	4	0.12
UTR3	Pax5(NM_008782:c.*102_*88delACGACTCGTCTCCCA)	chr4	44531404	44531418	TGGGAGACGAGTCGT	-	43	5	0.12
intronic	Ptprd	chr4	77377455	77377455	A	G	77	9	0.12
intronic	Agbl4	chr4	110443358	110443360	AAA	-	73	9	0.12
intergenic	Gm8439(dist=43834),Cited4(dist=13037)	chr4	120653506	120653526	CATTTAGCATTTAACATTTAA	-	58	7	0.12
intergenic	Gm8439(dist=54431),Cited4(dist=2460)	chr4	120664103	120664103	C	A	43	5	0.12
intergenic	Gm12887(dist=35581),Gm10573(dist=250184)	chr4	121657706	121657706	-	GAGAGAGAGA	59	7	0.12
intergenic	Tmem51os1(dist=9256),Kazn(dist=5033)	chr4	142097357	142097357	T	C	41	5	0.12
intergenic	Cdk14(dist=1833),Pttg1ip2(dist=55743)	chr5	5382084	5382084	G	A	33	4	0.12
intergenic	Gm10354(dist=14533),Gm17019(dist=35518)	chr5	14993432	14993432	C	T	42	5	0.12
intergenic	Gm31752(dist=400887),4921504A21Rik(dist=306199)	chr5	18896169	18896169	A	-	101	12	0.12
intergenic	Gm10440(dist=603318),NONE(dist=NONE)	chr5	54961860	54961860	G	A	83	10	0.12
intergenic	Dcun1d4(dist=29872),Lrrc66(dist=15976)	chr5	73590666	73590666	C	T	26	3	0.12
intergenic	Ugt2b1(dist=61948),Ugt2b35(dist=12409)	chr5	86988451	86988451	T	A	94	11	0.12
intergenic	Ccng2(dist=351568),Pramel34(dist=7386)	chr5	93627799	93627799	C	A	42	5	0.12
intergenic	Pramel48(dist=5448),Gm3286(dist=19705)	chr5	95491037	95491037	C	A	42	5	0.12
intergenic	Tbx5(dist=202193),Rbm19(dist=29102)	chr5	120087411	120087411	A	C	59	7	0.12
intergenic	Mir6370(dist=808756),Kcnd2(dist=851129)	chr6	20364217	20364217	C	T	110	13	0.12
intergenic	Gm13848(dist=240620),1700012A03Rik(dist=143537)	chr6	31906751	31906751	T	C	43	5	0.12
intronic	Chchd3	chr6	32831650	32831650	T	G	69	8	0.12
intergenic	Tpra1(dist=85136),4933427D06Rik(dist=98734)	chr6	88997376	88997376	-	ATCCATCT	75	9	0.12
intergenic	A2m(dist=105285),Mug1(dist=54018)	chr6	121784523	121784523	G	A	95	11	0.12
intergenic	Vmn2r44(dist=82050),Vmn2r45(dist=6181)	chr7	8465288	8465288	G	A	41	5	0.12
intergenic	Vmn2r48(dist=20783),Vmn2r49(dist=1877)	chr7	9974368	9974368	T	C	59	7	0.12
intronic	Gm6902	chr7	22845801	22845801	G	A	34	4	0.12
intergenic	Vmn1r169(dist=24514),Vmn1r170(dist=3562)	chr7	23602613	23602613	A	T	41	5	0.12
intergenic	Vmn1r173(dist=6618),Vmn1r174(dist=44010)	chr7	23709901	23709901	G	A	52	6	0.12
intergenic	Vmn1r176(dist=16171),Vmn1r177(dist=13623)	chr7	23851897	23851897	T	C	42	5	0.12
intergenic	Cyp2b9(dist=51813),Vmn1r184(dist=4357)	chr7	26262473	26262474	CT	TG	34	4	0.12
intronic	Pepd	chr7	34965560	34965560	A	T	58	7	0.12
intergenic	Nudt19(dist=10799),Rgs9bp(dist=12269)	chr7	35566727	35566727	G	A	42	5	0.12
intergenic	Gm28453(dist=3400),Gm5591(dist=71524)	chr7	38446615	38446615	A	G	26	3	0.12
intergenic	Gm5591(dist=68794),Gm21276(dist=165419)	chr7	38596987	38596987	T	A	52	6	0.12
intergenic	1700010N08Rik(dist=319137),Gm5114(dist=227625)	chr7	39179669	39179669	A	G	41	5	0.12
intergenic	Gm5114(dist=11414),Zfp939(dist=24944)	chr7	39424574	39424574	G	C	43	5	0.12
intergenic	Gm5114(dist=11425),Zfp939(dist=24933)	chr7	39424585	39424585	G	A	41	5	0.12
intronic	Mrgpra9	chr7	47240987	47240987	C	G	34	4	0.12
exonic	Mrgpra3	chr7	47589285	47589286	TA	GC	33	4	0.12
intergenic	Mrgprx1(dist=84395),Mrgprb5(dist=56025)	chr7	48111992	48111992	C	A	50	6	0.12
intergenic	Mrgprb4(dist=108101),Mrgprb8(dist=81247)	chr7	48307279	48307279	C	T	60	7	0.12
intergenic	1700015G11Rik(dist=428469),Mir6238(dist=1447576)	chr7	52444185	52444185	A	G	49	6	0.12
ncRNA_intronic	Gm29683	chr7	70193299	70193299	A	G	81	10	0.12
intronic	Gab2	chr7	97159336	97159336	A	C	49	6	0.12
intergenic	Cd209c(dist=112417),Cd209f(dist=43513)	chr8	4059280	4059280	C	G	65	8	0.12
intergenic	Gm21119(dist=201017),6820431F20Rik(dist=4099)	chr8	20264187	20264187	T	C	68	8	0.12
intergenic	4933433F19Rik(dist=159582),Dusp26(dist=354372)	chr8	30735155	30735155	A	G	85	10	0.12
intronic	Tenm3	chr8	48579107	48579107	T	C	93	11	0.12
intergenic	Vegfc(dist=136141),Spcs3(dist=197838)	chr8	54322595	54322595	G	A	41	5	0.12
intergenic	Gpm6a(dist=298191),Gm51573(dist=13424)	chr8	55359069	55359069	T	A	58	7	0.12
intergenic	Cyp4f18(dist=32705),Olfr372(dist=15329)	chr8	72042331	72042331	A	G	42	5	0.12
intergenic	Large1(dist=1047410),Isx(dist=472224)	chr8	74400950	74400950	G	A	43	5	0.12
intronic	Ttc29	chr8	78252750	78252751	AC	-	69	8	0.12
intergenic	Cyld(dist=47254),Mir8110(dist=225533)	chr8	88799200	88799202	TTT	-	57	7	0.12
intergenic	Cyld(dist=77796),Mir8110(dist=194993)	chr8	88829742	88829742	A	C	33	4	0.12
intergenic	Gucy1a2(dist=335755),Aasdhppt(dist=53251)	chr9	4241542	4241542	T	C	33	4	0.12
intergenic	Snap91(dist=82095),Ripply2(dist=52717)	chr9	86962803	86962820	ACACAGAGAGAGAGAGAG	-	43	5	0.12
intergenic	Cyb5r4(dist=47763),Mrap2(dist=18769)	chr9	87125537	87125537	C	G	77	9	0.12
intronic	Dhx30	chr9	110093804	110093821	AGAGAGAGAAAGAAAGAA	-	49	6	0.12
intergenic	Gm4668(dist=160578),Rbms3(dist=217283)	chr9	116355464	116355464	T	-	26	3	0.12
ncRNA_intronic	Lyzl4os	chr9	121606561	121606561	A	T	74	9	0.12
intergenic	Xcr1(dist=92497),Ccr1(dist=7600)	chr9	123954526	123954526	G	A	59	7	0.12
intergenic	Ccr1l1(dist=18123),Ccr3(dist=17133)	chr9	124004838	124004838	A	T	33	4	0.12
intergenic	Btbd35f23(dist=199871),Btbd35f18(dist=163037)	chrX	3278694	3278694	G	A	43	5	0.12
intergenic	Ezhip(dist=17449),Nudt10(dist=67827)	chrX	6100869	6100869	G	T	84	10	0.12
intergenic	Olfr1323(dist=331987),Olfr1324(dist=83274)	chrX	50342222	50342222	C	G	33	4	0.12
intronic	Il1rapl1	chrX	87494806	87494807	TC	GT	84	10	0.12
intergenic	Chm(dist=21496),Dach2(dist=90499)	chrX	113207011	113207011	G	A	73	9	0.12
intergenic	Tfap2b(dist=424909),Pkhd1(dist=394025)	chr1	19663754	19663754	A	C	82	9	0.11
intergenic	Pdcl3(dist=143732),Mir6349(dist=45928)	chr1	39140968	39140968	C	T	36	4	0.11
intronic	Sp140	chr1	85612271	85612271	C	T	70	8	0.11
intergenic	Gm20268(dist=322318),NONE(dist=NONE)	chr1	101497520	101497523	GAGA	-	64	7	0.11
intergenic	NONE(dist=NONE),Cdh20(dist=1236330)	chr1	103532190	103532190	A	G	75	8	0.11
intergenic	NONE(dist=NONE),Cdh20(dist=809794)	chr1	103958726	103958726	T	A	54	6	0.11
intergenic	Grem2(dist=4985),Rgs7(dist=132272)	chr1	174926804	174926804	T	G	65	7	0.11
intronic	Smyd3	chr1	179271828	179271828	-	AA	53	6	0.11
intergenic	Cnksr3(dist=153190),Ulbp1(dist=79446)	chr10	7365427	7365427	C	T	74	8	0.11
intronic	Ncoa7	chr10	30695027	30695027	A	G	95	10	0.11
intronic	Nkain2	chr10	32823586	32823586	T	C	66	7	0.11
intergenic	Nus1(dist=81023),Zfa-ps(dist=21105)	chr10	52521215	52521215	A	G	54	6	0.11
intergenic	Gm36595(dist=146959),4930467K11Rik(dist=855457)	chr10	56622926	56622926	T	A	27	3	0.11
ncRNA_intronic	Gm36283	chr10	108434609	108434610	CC	-	46	5	0.11
intergenic	Atxn7l3b(dist=209747),Trhde(dist=1260047)	chr10	113138773	113138773	A	T	81	9	0.11
intergenic	Vmn2r87(dist=43712),NONE(dist=NONE)	chr10	130541091	130541091	T	C	99	11	0.11
intergenic	Gm12128(dist=591445),Gm12130(dist=226937)	chr11	38264611	38264611	A	T	99	11	0.11
intergenic	4930553C11Rik(dist=638539),Mat2b(dist=650550)	chr11	40028764	40028764	T	C	105	12	0.11
exonic	Obscn	chr11	59112667	59112667	T	C	38	4	0.11
intronic	Pemt	chr11	59985964	59985964	T	C	46	5	0.11
intergenic	Nxph3(dist=22476),Ngfr(dist=31780)	chr11	95537041	95537041	C	-	36	4	0.11
intergenic	Nxph3(dist=22478),Ngfr(dist=31762)	chr11	95537043	95537059	CACACACACACACACAC	-	37	4	0.11
intronic	Fbxl20	chr11	98126167	98126167	A	C	47	5	0.11
intergenic	Itgb3(dist=376784),Efcab3(dist=44947)	chr11	105047255	105047272	TAGCAAACACTAAAGGAG	-	38	4	0.11
intronic	Slc8a3	chr12	81254186	81254186	G	T	35	4	0.11
intergenic	Gm9595(dist=1079),BC052688(dist=24145)	chr13	61747435	61747435	T	G	53	6	0.11
intergenic	Gm9595(dist=3987),BC052688(dist=21237)	chr13	61750343	61750343	T	C	36	4	0.11
intergenic	Gm3604(dist=57679),Zfp935(dist=12163)	chr13	62440853	62440853	C	T	105	12	0.11
intergenic	Gm36445(dist=7861),Zfp369(dist=20824)	chr13	65258027	65258030	ATAT	-	28	3	0.11
intergenic	Zfp369(dist=26541),Gm7762(dist=11304)	chr13	65324336	65324337	CA	TG	28	3	0.11
ncRNA_intronic	4930525G20Rik	chr13	67801456	67801456	A	G	28	3	0.11
intergenic	BC048507(dist=169410),Urml(dist=195103)	chr13	68033333	68033333	C	T	44	5	0.11
intergenic	BC048507(dist=292153),Urml(dist=72360)	chr13	68156076	68156076	T	C	37	4	0.11
intergenic	BC048507(dist=308411),Urml(dist=56102)	chr13	68172334	68172334	G	A	45	5	0.11
intergenic	2810049E08Rik(dist=86184),Gm17750(dist=10400)	chr13	84014894	84014897	TCTG	-	89	10	0.11
intergenic	Cox7c(dist=416029),NONE(dist=NONE)	chr13	86462824	86462824	G	C	35	4	0.11
intronic	Iqgap2	chr13	95862162	95862162	G	T	37	4	0.11
intronic	Fgf10	chr13	118735137	118735137	G	T	113	12	0.11
exonic	Gm3752	chr14	3332591	3332591	T	G	44	5	0.11
intronic	Fhit	chr14	10054833	10054833	G	A	102	11	0.11
intronic	Synpr	chr14	13355930	13355931	TC	CT	46	5	0.11
intronic	Grid1	chr14	35509248	35509248	T	G	47	5	0.11
intergenic	4930474N05Rik(dist=607937),Ccser2(dist=170144)	chr14	36704792	36704792	T	C	80	9	0.11
intergenic	1700109I08Rik(dist=183680),Sh2d4b(dist=942553)	chr14	39868973	39868973	C	T	85	9	0.11
intronic	Slc35f4	chr14	49398746	49398747	TT	-	46	5	0.11
intergenic	Olfr1507(dist=184711),Gm30214(dist=352009)	chr14	52680406	52680406	G	C	64	7	0.11
intergenic	Olfr1507(dist=272145),Gm30214(dist=264575)	chr14	52767840	52767840	T	G	63	7	0.11
intergenic	Gm30214(dist=366066),Dad1(dist=829953)	chr14	53405532	53405532	G	C	37	4	0.11
intergenic	Gm30214(dist=519949),Dad1(dist=676070)	chr14	53559415	53559415	T	C	101	11	0.11
intergenic	Gm30214(dist=615730),Dad1(dist=580289)	chr14	53655196	53655196	C	T	54	6	0.11
intergenic	Gm30214(dist=642953),Dad1(dist=553066)	chr14	53682419	53682419	C	T	44	5	0.11
intronic	Vwa8	chr14	79173584	79173584	G	T	35	4	0.11
intergenic	Olfm4(dist=866109),NONE(dist=NONE)	chr14	80889250	80889250	T	G	28	3	0.11
intergenic	Olfm4(dist=866111),NONE(dist=NONE)	chr14	80889252	80889252	-	CAAATGTTATCCC	27	3	0.11
intergenic	Pcdh17(dist=340475),4930529K09Rik(dist=1368435)	chr14	84877535	84877535	A	C	46	5	0.11
intergenic	4930474H20Rik(dist=1167259),Pcdh9(dist=1576680)	chr14	91437019	91437020	CC	TT	27	3	0.11
intergenic	4930474H20Rik(dist=1665164),Pcdh9(dist=1078776)	chr14	91934924	91934924	T	C	57	6	0.11
intergenic	NONE(dist=NONE),Pcdh9(dist=449480)	chr14	92564220	92564220	A	T	46	5	0.11
intergenic	Dach1(dist=83581),Mzt1(dist=781198)	chr14	98253346	98253346	-	TTCTTTTCTTTTCTTTTCTTTTCTTTTCTCTTCTCTTCTC	36	4	0.11
intergenic	1700128A07Rik(dist=794906),Slitrk1(dist=1628563)	chr14	107281426	107281426	T	C	62	7	0.11
intergenic	Slitrk1(dist=871980),Slitrk6(dist=962359)	chr14	109786219	109786219	C	T	45	5	0.11
intergenic	NONE(dist=NONE),4930524C18Rik(dist=565542)	chr14	114266423	114266423	C	-	44	5	0.11
intergenic	NONE(dist=NONE),4930524C18Rik(dist=565539)	chr14	114266426	114266426	T	A	46	5	0.11
intergenic	Gpc5(dist=204286),Gpc6(dist=195818)	chr14	116729478	116729479	TG	CA	35	4	0.11
intergenic	Gpc5(dist=204289),Gpc6(dist=195816)	chr14	116729481	116729481	T	C	37	4	0.11
intronic	Cdh18	chr15	23163145	23163145	A	G	94	10	0.11
intronic	Nipal2	chr15	34674466	34674466	G	A	54	6	0.11
intergenic	Azin1(dist=15908),2310043O21Rik(dist=14170)	chr15	38535174	38535174	T	C	18	2	0.11
ncRNA_exonic	Gm17025	chr15	81415541	81415541	-	CCCCCCCCCCC	73	8	0.11
intergenic	Cyp2d12(dist=9406),Cyp2d34(dist=47146)	chr15	82568819	82568819	G	A	98	11	0.11
intronic	Atf7ip2	chr16	10215036	10215036	C	A	73	8	0.11
downstream	Cstdc6(dist=244)	chr16	36321421	36321421	G	A	47	5	0.11
intergenic	Cadm2(dist=701602),4930428D20Rik(dist=1473631)	chr16	68322510	68322510	A	G	71	8	0.11
intergenic	Cadm2(dist=1060819),4930428D20Rik(dist=1114414)	chr16	68681727	68681727	A	G	82	9	0.11
intergenic	Speer2(dist=209733),Gm36766(dist=151540)	chr16	70073477	70073477	T	G	54	6	0.11
intergenic	Kcnj6(dist=24819),Gm31641(dist=162022)	chr16	95022515	95022515	G	A	70	8	0.11
intergenic	Nox3(dist=83624),4930470H14Rik(dist=264773)	chr17	3779885	3779885	A	C	27	3	0.11
ncRNA_intronic	4930470H14Rik	chr17	4070451	4070451	C	T	65	7	0.11
intronic	Rab44	chr17	29124985	29124986	TT	-	61	7	0.11
intergenic	Adcyap1(dist=39559),Mettl4(dist=1476494)	chr17	93246096	93246096	T	C	79	9	0.11
intergenic	Wac(dist=538704),Fzd8(dist=745124)	chr18	8467732	8467732	A	C	93	10	0.11
intergenic	Gata6(dist=203167),Rbbp8(dist=344474)	chr18	11288802	11288802	T	C	36	4	0.11
intronic	Lama3	chr18	12384672	12384675	TGTG	-	72	8	0.11
intronic	Rit2	chr18	31316577	31316577	T	C	115	13	0.11
intronic	Jakmip2	chr18	43554561	43554561	G	A	91	10	0.11
intronic	Kcnn2	chr18	45295589	45295589	G	A	37	4	0.11
UTR3	Gnal(NM_177137:c.*3874T>A,NM_010307:c.*3874T>A)	chr18	67226589	67226589	T	A	62	7	0.11
intronic	Smarca2	chr19	26729614	26729628	GAAGAAGAAGAAGAA	-	44	5	0.11
intergenic	C030016D13Rik(dist=278929),Rfx3(dist=50159)	chr19	27711560	27711562	AAT	-	47	5	0.11
intergenic	Rcl1(dist=19250),Jak2(dist=88709)	chr19	29163093	29163094	TT	AC	28	3	0.11
intronic	Frmd4a	chr2	4412447	4412447	A	C	63	7	0.11
intergenic	Dnajc1(dist=1605),Commd3(dist=278000)	chr2	18394435	18394435	G	A	94	10	0.11
intergenic	Kcnh7(dist=94973),Gm8541(dist=246203)	chr2	63279260	63279260	A	C	115	13	0.11
intronic	Abcb11	chr2	69295961	69295961	G	A	83	9	0.11
intergenic	Zswim2(dist=211838),Calcrl(dist=177563)	chr2	84153064	84153064	G	A	36	4	0.11
intergenic	Olfr1052(dist=8199),Olfr1053(dist=7388)	chr2	86306955	86306955	C	T	38	4	0.11
intronic	Slc28a2	chr2	122444987	122444987	A	T	70	8	0.11
intronic	4930402H24Rik	chr2	130815781	130815781	C	T	36	4	0.11
intergenic	Gm14393(dist=83817),Gm14391(dist=33578)	chr2	175151586	175151587	TC	CA	37	4	0.11
intergenic	Gm10745(dist=1604962),Ralyl(dist=22334)	chr3	13449321	13449321	A	G	81	9	0.11
intronic	Ralyl	chr3	13783192	13783195	CTCT	-	74	8	0.11
intergenic	Rap2b(dist=655855),Arhgef26(dist=314219)	chr3	62024558	62024558	G	A	47	5	0.11
intergenic	Fstl5(dist=1341761),Rapgef2(dist=1010745)	chr3	78051766	78051766	T	A	27	3	0.11
intergenic	Fbxw7(dist=276882),1700036G14Rik(dist=61437)	chr3	85256080	85256082	AAG	-	36	4	0.11
intergenic	Fcrls(dist=15002),Cd5l(dist=79355)	chr3	87278526	87278526	C	G	36	4	0.11
intergenic	Tdpoz9(dist=12528),Tdpoz5(dist=4221)	chr3	93956071	93956071	C	G	28	3	0.11
intergenic	Tdpoz5(dist=25827),Spopfm2(dist=75941)	chr3	94098471	94098471	T	C	64	7	0.11
intergenic	Ptbp2(dist=636986),6530403H02Rik(dist=33960)	chr3	120420374	120420374	A	T	79	9	0.11
intergenic	Enpep(dist=86569),Pou5f1-rs4(dist=14355)	chr3	129419318	129419318	-	CGTTGG	36	4	0.11
intergenic	Tacr3(dist=231170),Cenpe(dist=46812)	chr3	135165751	135165751	C	T	95	10	0.11
intronic	Manba	chr3	135486369	135486369	A	T	36	4	0.11
intergenic	C9orf72(dist=18647),Lingo2(dist=462165)	chr4	35244483	35244483	G	T	79	9	0.11
ncRNA_intronic	4930578G10Rik	chr4	42801818	42801818	C	-	37	4	0.11
intergenic	Tmem38b(dist=591117),Zfp462(dist=494810)	chr4	54453135	54453135	G	C	36	4	0.11
intronic	Cdk5rap2	chr4	70367691	70367691	A	G	28	3	0.11
intronic	Zfyve9	chr4	108707068	108707070	AAA	-	35	4	0.11
intronic	Agbl4	chr4	110910637	110910637	T	C	65	7	0.11
intronic	Zfp980	chr4	145688987	145688996	TTGTATTTCA	-	71	8	0.11
intergenic	Gm13238(dist=3619),Gm13034(dist=225913)	chr4	145841611	145841611	G	A	80	9	0.11
intergenic	Gm13238(dist=41438),Gm13034(dist=188094)	chr4	145879430	145879430	C	A	55	6	0.11
intergenic	Gm28710(dist=452651),Speer4f2(dist=38096)	chr5	17335090	17335090	A	C	84	9	0.11
intergenic	Gm16223(dist=521003),Gm7854(dist=413899)	chr5	42737787	42737787	C	G	36	4	0.11
intergenic	Dcun1d4(dist=29877),Lrrc66(dist=15971)	chr5	73590671	73590671	C	-	28	3	0.11
intergenic	AA792892(dist=128904),Pramel42(dist=13046)	chr5	94513238	94513238	-	A	44	5	0.11
intronic	Mapk10	chr5	103122771	103122771	C	A	38	4	0.11
intergenic	Gpr12(dist=55421),Usp12(dist=94152)	chr5	146640660	146640660	A	G	65	7	0.11
intergenic	Nxph1(dist=971128),AA545190(dist=751759)	chr6	10219706	10219709	TCTC	-	65	7	0.11
intergenic	Gm20756(dist=319489),Grm8(dist=978405)	chr6	26296716	26296716	-	TATATATATATATATATATATA	36	4	0.11
upstream	Inmt(dist=901)	chr6	55175891	55175891	C	T	46	5	0.11
intergenic	4930515G16Rik(dist=1129524),Rprl1(dist=631714)	chr6	68695223	68695223	G	A	82	9	0.11
intergenic	NONE(dist=NONE),Ctnna2(dist=1138149)	chr6	75743445	75743488	TATATATATATATATATATATATATATATATATATATTTTTTTT	-	28	3	0.11
intergenic	Lrrtm4(dist=732361),Mir7232(dist=353083)	chr6	81542504	81542507	ACAC	-	76	8	0.11
intergenic	Oxtr(dist=45153),Rad18(dist=84873)	chr6	112534978	112534978	G	C	85	9	0.11
intergenic	Tmem72(dist=10541),Cxcl12(dist=441236)	chr6	116727299	116727299	A	C	95	10	0.11
intergenic	Stk38l(dist=10017),Arntl2(dist=16699)	chr6	146788831	146788831	G	A	36	4	0.11
intergenic	Cdc42ep5(dist=49789),Lilra5(dist=23260)	chr7	4214494	4214494	-	TTC	35	4	0.11
intronic	Pira6	chr7	4276227	4276227	-	T	57	6	0.11
intronic	Ptprh	chr7	4575771	4575771	G	C	65	7	0.11
intergenic	Vmn2r29(dist=20108),Clcn4(dist=14859)	chr7	7267436	7267450	AATAAAATAAAATAC	-	28	3	0.11
intronic	Vmn2r44	chr7	8382029	8382029	T	C	47	5	0.11
intronic	Sult2a1	chr7	13815999	13815999	G	C	36	4	0.11
intronic	Ceacam13	chr7	18016576	18016576	T	C	44	5	0.11
intergenic	Psg18(dist=14240),Psg28(dist=53289)	chr7	18369247	18369247	A	G	38	4	0.11
intergenic	Psg28(dist=35828),Psg26(dist=6699)	chr7	18467883	18467883	C	G	37	4	0.11
intergenic	Psg23(dist=21034),Psg21(dist=9119)	chr7	18637535	18637535	A	C	36	4	0.11
intergenic	Psg20(dist=26421),Psg22(dist=5668)	chr7	18712413	18712413	C	G	61	7	0.11
intergenic	Vmn1r123(dist=54089),Vmn1r124(dist=42497)	chr7	21217197	21217197	T	G	27	3	0.11
intronic	Nlrp4e	chr7	23310144	23310144	A	G	47	5	0.11
intergenic	Vmn1r167(dist=31026),Vmn1r168(dist=4105)	chr7	23536615	23536615	G	A	46	5	0.11
intergenic	Vmn1r170(dist=3222),Vmn1r171(dist=21677)	chr7	23610311	23610311	T	C	38	4	0.11
intergenic	Vmn1r170(dist=11807),Vmn1r171(dist=13092)	chr7	23618896	23618896	G	A	84	9	0.11
intergenic	Vmn1r172(dist=21341),Vmn1r173(dist=20338)	chr7	23682004	23682004	C	T	37	4	0.11
intergenic	Gm12784(dist=6579),Kctd15(dist=71020)	chr7	34565960	34565979	CTTTCTTTCTTTCCTTCTTC	-	45	5	0.11
intergenic	Pop4(dist=57878),Gm28453(dist=50157)	chr7	38329226	38329226	C	T	35	4	0.11
ncRNA_intronic	Gm28453	chr7	38383130	38383131	TG	CA	38	4	0.11
downstream	Gm5591(dist=749)	chr7	38517390	38517390	A	C	36	4	0.11
intergenic	Gm5591(dist=68776),Gm21276(dist=165437)	chr7	38596969	38596969	G	C	57	6	0.11
intergenic	1700010N08Rik(dist=331264),Gm5114(dist=215495)	chr7	39191796	39191799	AAGG	-	28	3	0.11
intergenic	1700010N08Rik(dist=331268),Gm5114(dist=215494)	chr7	39191800	39191800	-	ATAC	27	3	0.11
intergenic	1700010N08Rik(dist=332807),Gm5114(dist=213955)	chr7	39193339	39193339	A	G	46	5	0.11
intergenic	2310016G11Rik(dist=4020),Izumo2(dist=26475)	chr7	44682255	44682255	T	C	28	3	0.11
intronic	Dhdh	chr7	45485663	45485663	T	G	38	4	0.11
intergenic	Mrgpra9(dist=71165),Mrgpra1(dist=10831)	chr7	47324044	47324044	G	A	27	3	0.11
intergenic	Mrgpra3(dist=68387),Mrgpra4(dist=311034)	chr7	47669759	47669760	AG	GT	38	4	0.11
intergenic	Mrgpra3(dist=220909),Mrgpra4(dist=158513)	chr7	47822281	47822281	G	A	57	6	0.11
intergenic	1700015G11Rik(dist=779057),Mir6238(dist=1096988)	chr7	52794773	52794773	T	C	28	3	0.11
intergenic	Snhg14(dist=31131),Gm29729(dist=434219)	chr7	60481308	60481308	T	C	56	6	0.11
intergenic	Snhg14(dist=31133),Gm29729(dist=434217)	chr7	60481310	60481310	A	T	56	6	0.11
UTR3	Furin(NM_011046:c.*880_*879delTT,NM_001081454:c.*880_*879delTT)	chr7	80389827	80389828	AA	-	84	9	0.11
intronic	Hs3st4	chr7	124141532	124141532	G	A	92	10	0.11
intergenic	Gm17215(dist=113772),Efnb2(dist=1075144)	chr8	7542292	7542292	G	A	66	7	0.11
intergenic	Tex29(dist=188063),Sox1ot(dist=341947)	chr8	12043824	12043824	C	T	105	12	0.11
intergenic	Defb7(dist=225095),Gm21119(dist=6706)	chr8	19722870	19722870	A	C	45	5	0.11
intronic	Gm21119	chr8	19933495	19933495	T	A	132	14	0.11
ncRNA_exonic	6820431F20Rik	chr8	20271160	20271160	C	T	27	3	0.11
intergenic	Gm3985(dist=34470),Wrn(dist=249877)	chr8	32984496	32984496	A	T	54	6	0.11
intergenic	Gsr(dist=31493),Gtf2e2(dist=2259)	chr8	33729655	33729655	-	CCC	45	5	0.11
intronic	Pdgfrl	chr8	40950986	40950986	T	C	56	6	0.11
intergenic	2810404M03Rik(dist=29559),Triml1(dist=1054046)	chr8	42075761	42075761	A	T	18	2	0.11
intergenic	Vegfc(dist=57136),Spcs3(dist=276843)	chr8	54243590	54243590	G	A	57	6	0.11
intergenic	Vegfc(dist=136131),Spcs3(dist=197848)	chr8	54322585	54322585	G	T	46	5	0.11
intergenic	4930470O06Rik(dist=473890),Aadat(dist=187513)	chr8	60318611	60318611	T	C	46	5	0.11
intergenic	Large1(dist=1047182),Isx(dist=472452)	chr8	74400722	74400722	A	G	55	6	0.11
intronic	Inpp4b	chr8	81699356	81699356	T	G	45	5	0.11
intronic	Inpp4b	chr8	82050567	82050567	-	AGATACAG	35	4	0.11
intergenic	Rnf150(dist=29359),Tbc1d9(dist=44722)	chr8	83120630	83120630	A	G	46	5	0.11
intronic	Nkd1	chr8	88563520	88563520	A	G	44	5	0.11
intergenic	Cyld(dist=47258),Mir8110(dist=225531)	chr8	88799204	88799204	T	-	46	5	0.11
intergenic	Tox3(dist=240262),Gm19935(dist=227631)	chr8	90588514	90588514	C	T	37	4	0.11
intergenic	Tox3(dist=273565),Gm19935(dist=194328)	chr8	90621817	90621817	T	C	47	5	0.11
intergenic	Cdh1(dist=9590),Tango6(dist=3231)	chr8	106679837	106679837	A	G	36	4	0.11
intergenic	Gm10280(dist=351489),4930571O06Rik(dist=72460)	chr8	113444822	113444822	C	T	92	10	0.11
intronic	Gm27021	chr8	120641807	120641861	TCCCCTCCCCTCCCCTCCCCTCCCCTCCCCTCCCCTCCCCTCCCCTCCCCTCCCC	-	36	4	0.11
intergenic	Gucy1a2(dist=335757),Aasdhppt(dist=53249)	chr9	4241544	4241544	T	A	36	4	0.11
intronic	Yap1	chr9	7964981	7964981	C	A	97	11	0.11
intergenic	Gm5617(dist=25575),Nnmt(dist=70301)	chr9	48521550	48521576	TATCTTAAAGTGAAAGCAGTTTTTCTG	-	36	4	0.11
intronic	Myo1e	chr9	70282420	70282451	GTGTGTGAGAGAGAGAGAGAGAGAGAGAGAGA	-	45	5	0.11
intronic	Fam214a	chr9	75026574	75026575	CA	TG	37	4	0.11
intergenic	4930524O08Rik(dist=30691),Rasgrf1(dist=15056)	chr9	89894719	89894719	T	G	27	3	0.11
intronic	Nek11	chr9	105308938	105308954	GGGGGGGGGCGGGGGTT	-	45	5	0.11
upstream	Lztfl1(dist=687)	chr9	123718312	123718312	T	C	36	4	0.11
intergenic	Ccr5(dist=129672),2010315B03Rik(dist=34948)	chr9	124256855	124256856	TG	GA	331	37	0.11
intergenic	Btbd35f27(dist=184379),Mycs(dist=328442)	chrX	5138456	5138462	AAAAAAC	-	27	3	0.11
intergenic	Cypt1(dist=54208),Maoa(dist=41799)	chrX	16577899	16577899	A	T	54	6	0.11
intergenic	Btbd35f11(dist=110752),Gm2309(dist=549653)	chrX	34272336	34272336	C	G	38	4	0.11
intergenic	Cypt2(dist=218550),Fgf16(dist=45290)	chrX	105719187	105719187	G	A	71	8	0.11
intergenic	Cpxcr1(dist=143682),H2ab2(dist=58713)	chrX	116622465	116622465	T	C	81	9	0.11
intergenic	Pcdh11x(dist=998600),Nap1l3(dist=485343)	chrX	121909218	121909218	G	T	64	7	0.11
intergenic	Nap1l3(dist=617797),Cldn34c1(dist=88341)	chrX	123015182	123015182	G	A	56	6	0.11
intergenic	NONE(dist=NONE),Pcdh19(dist=991625)	chrX	132591236	132591236	T	C	44	5	0.11
intergenic	Amot(dist=818139),Htr2c(dist=656735)	chrX	146305778	146305778	T	G	89	10	0.11
intergenic	Glra2(dist=737721),Gemin8(dist=104866)	chrX	166065588	166065588	-	G	38	4	0.11
intergenic	Defb41(dist=271954),Gm15825(dist=526208)	chr1	18537092	18537092	T	C	42	4	0.1
intergenic	Gm9884(dist=804005),4931408C20Rik(dist=46226)	chr1	26635575	26635575	T	G	79	8	0.1
intergenic	Gm5524(dist=348728),Gm597(dist=525207)	chr1	28250915	28250915	C	T	68	7	0.1
intergenic	Plekhb2(dist=846678),Hs6st1(dist=342137)	chr1	35726263	35726263	T	G	81	8	0.1
intergenic	C230029F24Rik(dist=586012),Tmeff2(dist=1001080)	chr1	49926443	49926443	-	T	73	7	0.1
intergenic	Icos(dist=114459),9530026F06Rik(dist=263649)	chr1	61114780	61114783	CACA	-	82	8	0.1
intronic	Sp140	chr1	85635910	85635910	A	C	80	8	0.1
intergenic	Fam174a(dist=194954),St8sia4(dist=57444)	chr1	95530238	95530238	T	C	83	8	0.1
intergenic	Gm30431(dist=18398),4930598F16Rik(dist=5501)	chr1	95695683	95695683	T	C	30	3	0.1
intronic	Pam	chr1	97830975	97830975	C	T	87	9	0.1
intergenic	Gm20268(dist=1929361),Cdh20(dist=1663957)	chr1	103104563	103104563	G	T	63	6	0.1
intergenic	Ddx18(dist=340298),Gm28590(dist=296867)	chr1	121908278	121908278	A	C	68	7	0.1
intergenic	Gm28590(dist=743481),Dpp10(dist=336477)	chr1	122995661	122995661	C	A	107	11	0.1
intergenic	4930590L20Rik(dist=1851381),Gm35244(dist=810072)	chr1	142507783	142507783	A	G	67	7	0.1
intergenic	Uchl5(dist=189701),Rgs2(dist=1994)	chr1	143997167	143997344	CCTCCCTCCCTCCCTCCCTCCCTCCCTCCCTCCCTCCCTCCCTCCTTCCTTCCTTCCTTCCTTCCTTCCTTCCTCTCTCCCTCCCTCCCTCCCTCCCTCCCTCCTTCCTTCCTTCCTTCCTTCCTTCCTTCCTTCCTTCCTTCCTTCCTCTCTCCCTCCCTCCCTCCCTCCCTCCCTC	-	31	3	0.1
intergenic	Brinp3(dist=379963),NONE(dist=NONE)	chr1	147282435	147282435	C	A	63	6	0.1
intergenic	4930532M18Rik(dist=40720),Cacna1e(dist=81383)	chr1	154311136	154311136	A	C	82	8	0.1
intronic	Catspere2	chr1	178083530	178083531	AA	TC	30	3	0.1
intergenic	Mir297c(dist=70131),Lyplal1(dist=28806)	chr1	186058926	186058926	C	T	103	10	0.1
intergenic	Sash1(dist=216030),Samd5(dist=525156)	chr10	9102100	9102103	GAGA	-	41	4	0.1
intergenic	Hivep2(dist=100894),Adgrg6(dist=150313)	chr10	14252272	14252272	G	A	50	5	0.1
intergenic	Tcf21(dist=114889),Eya4(dist=167930)	chr10	22935032	22935032	T	C	59	6	0.1
intergenic	Gm35722(dist=665695),Mgat4c(dist=274157)	chr10	101407330	101407330	C	A	104	10	0.1
intergenic	Gm26579(dist=40104),1700030O20Rik(dist=3660)	chr10	116719407	116719407	G	C	40	4	0.1
intergenic	Purb(dist=9186),Myo1g(dist=21286)	chr11	6485262	6485262	A	C	42	4	0.1
intergenic	Igfbp3(dist=751400),Tns3(dist=466328)	chr11	7965323	7965324	GA	TC	30	3	0.1
intergenic	Abca13(dist=678572),Vwc2(dist=751185)	chr11	10362831	10362831	C	A	87	9	0.1
intergenic	Gm12018(dist=94340),Gm12022(dist=269755)	chr11	18197725	18197725	T	G	39	4	0.1
intergenic	Acyp2(dist=37875),Psme4(dist=84504)	chr11	30687271	30687271	T	A	39	4	0.1
intergenic	Gm12130(dist=171133),4930553C11Rik(dist=616525)	chr11	38691178	38691178	T	C	82	8	0.1
intergenic	Ccng1(dist=502569),Gabrg2(dist=652335)	chr11	41257855	41257855	T	C	50	5	0.1
intronic	Galnt10	chr11	57687173	57687176	GAGA	-	51	5	0.1
intergenic	Abr(dist=23781),Bhlha9(dist=70950)	chr11	76601520	76601520	-	GCGCACTCAA	30	3	0.1
ncRNA_intronic	Scpep1os	chr11	88922085	88922094	AAAAGACTTA	-	30	3	0.1
ncRNA_exonic	Gm32249	chr11	99174666	99174666	C	-	42	4	0.1
intergenic	Gm35725(dist=37425),Lratd1(dist=482527)	chr12	13665071	13665071	C	T	72	7	0.1
intergenic	2410018L13Rik(dist=179696),Gm20472(dist=86146)	chr12	23189939	23189939	C	T	83	8	0.1
intergenic	Gm21297(dist=11827),Taf1b(dist=234316)	chr12	24264265	24264265	G	A	78	8	0.1
intronic	Hdac9	chr12	34733552	34733552	T	C	63	6	0.1
intronic	Npas3	chr12	53882864	53882864	G	A	105	11	0.1
intergenic	Spanxn4(dist=102983),Fscb(dist=1680014)	chr12	62791319	62791319	G	A	72	7	0.1
intergenic	Spanxn4(dist=513805),Fscb(dist=1269192)	chr12	63202141	63202141	T	G	70	7	0.1
intergenic	Dio2(dist=28630),Cep128(dist=230824)	chr12	90767668	90767668	G	A	51	5	0.1
intergenic	Sel1l(dist=665164),4930559C10Rik(dist=902136)	chr12	92514321	92514321	T	C	78	8	0.1
intergenic	4930559C10Rik(dist=329161),Mir8099-1(dist=153354)	chr12	93773984	93773984	C	T	88	9	0.1
intergenic	Mirg(dist=184596),3110009F21Rik(dist=217601)	chr12	109934053	109934053	C	T	73	7	0.1
intergenic	Mir6388(dist=52102),Zfp386(dist=299828)	chr12	115747896	115747896	C	A	21	2	0.1
intergenic	Elmo1(dist=86161),Aoah(dist=99596)	chr13	20694517	20694517	C	T	42	4	0.1
intergenic	Vmn1r205(dist=22950),Vmn1r206(dist=4216)	chr13	22615880	22615881	TT	-	69	7	0.1
intergenic	5033403F01Rik(dist=712945),Gm40923(dist=92548)	chr13	39679242	39679242	T	C	48	5	0.1
intergenic	Mir683-2(dist=19515),Gm904(dist=22630)	chr13	50620595	50620598	CTCT	-	48	5	0.1
ncRNA_intronic	BC052688	chr13	61772291	61772291	A	C	49	5	0.1
ncRNA_intronic	BC052688	chr13	61778724	61778724	A	G	52	5	0.1
ncRNA_intronic	BC052688	chr13	61778728	61778728	G	C	50	5	0.1
intergenic	Zfp369(dist=26926),Gm7762(dist=10920)	chr13	65324721	65324721	G	A	30	3	0.1
intergenic	Gm7762(dist=144067),Gm19428(dist=53113)	chr13	65492661	65492661	C	G	41	4	0.1
intergenic	Gm7762(dist=145003),Gm19428(dist=52177)	chr13	65493597	65493597	T	C	41	4	0.1
intergenic	Gm7762(dist=181804),Gm19428(dist=15376)	chr13	65530398	65530398	T	G	67	7	0.1
intergenic	Gm53057(dist=27729),Gm10324(dist=386523)	chr13	65726930	65726930	G	A	31	3	0.1
intergenic	Gm53057(dist=364944),Gm10324(dist=49307)	chr13	66064145	66064146	TA	CG	29	3	0.1
intergenic	2410141K09Rik(dist=14735),Uqcrb(dist=444723)	chr13	66455853	66455853	C	T	50	5	0.1
intergenic	BC048507(dist=167340),Urml(dist=197173)	chr13	68031263	68031263	C	A	40	4	0.1
intergenic	BC048507(dist=167346),Urml(dist=197167)	chr13	68031269	68031269	G	A	42	4	0.1
intergenic	Urml(dist=4265),Gm8016(dist=114368)	chr13	68238996	68238996	G	T	61	6	0.1
intergenic	Urml(dist=40799),Gm8016(dist=77834)	chr13	68275530	68275530	C	T	40	4	0.1
intergenic	Urml(dist=111937),Gm8016(dist=6696)	chr13	68346668	68346668	C	T	52	5	0.1
intergenic	Urml(dist=116029),Gm8016(dist=2604)	chr13	68350760	68350760	T	A	31	3	0.1
intergenic	Gm8016(dist=58897),Mtrr(dist=145058)	chr13	68415722	68415722	G	T	61	6	0.1
intergenic	Gm8016(dist=82727),Mtrr(dist=121228)	chr13	68439552	68439552	C	G	30	3	0.1
intergenic	Cast(dist=200993),Pcsk1(dist=80104)	chr13	75009753	75009753	C	A	40	4	0.1
intergenic	A830082K12Rik(dist=577766),Arrdc3(dist=2069092)	chr13	78814330	78814330	A	G	51	5	0.1
intergenic	A830082K12Rik(dist=577768),Arrdc3(dist=2069090)	chr13	78814332	78814332	C	T	48	5	0.1
intergenic	Cox7c(dist=438841),NONE(dist=NONE)	chr13	86485636	86485636	-	G	51	5	0.1
intronic	Mast4	chr13	102904921	102904922	AC	-	49	5	0.1
UTR3	Trappc13(NM_001360778:c.*858_*856delTTT,NM_025879:c.*858_*856delTTT,NM_001093759:c.*858_*856delTTT,NM_001093760:c.*858_*856delTTT)	chr13	104143280	104143282	AAA	-	73	7	0.1
intronic	Cacna1d	chr14	30350195	30350196	TT	-	63	6	0.1
intronic	Grid1	chr14	35284487	35284487	T	C	40	4	0.1
intergenic	Ghitm(dist=42567),Nrg3(dist=1191062)	chr14	37177889	37177889	C	G	30	3	0.1
intergenic	Gm8068(dist=44135),Gm10377(dist=21129)	chr14	41746043	41746043	T	C	31	3	0.1
intronic	Pnp2	chr14	50964134	50964134	G	-	50	5	0.1
intronic	Gm5622	chr14	51616717	51616717	G	A	91	9	0.1
intergenic	Gm30214(dist=398528),Dad1(dist=797491)	chr14	53437994	53437994	G	A	39	4	0.1
intergenic	Gm30214(dist=669768),Dad1(dist=526251)	chr14	53709234	53709234	A	G	39	4	0.1
intergenic	Gm30214(dist=679630),Dad1(dist=516389)	chr14	53719096	53719096	T	A	41	4	0.1
intergenic	Gm30214(dist=711428),Dad1(dist=484591)	chr14	53750894	53750894	A	G	60	6	0.1
intronic	Mtrf1	chr14	79408278	79408293	TTCTTTCTTTCTTTCC	-	48	5	0.1
intergenic	NONE(dist=NONE),Gm32455(dist=366235)	chr14	83680196	83680196	G	A	31	3	0.1
intronic	Tdrd3	chr14	87449784	87449784	T	C	42	4	0.1
intergenic	Tdrd3(dist=187838),Pcdh20(dist=731401)	chr14	87733346	87733346	A	T	58	6	0.1
ncRNA_intronic	4930474H20Rik	chr14	90228132	90228132	C	T	62	6	0.1
intergenic	4930474H20Rik(dist=423358),NONE(dist=NONE)	chr14	90693118	90693119	CG	GC	39	4	0.1
intergenic	Klhl1(dist=781512),Dach1(dist=486299)	chr14	97300546	97300547	CA	TG	31	3	0.1
intronic	Gpc5	chr14	115208457	115208457	G	C	63	6	0.1
intronic	Abcc4	chr14	118584718	118584718	C	T	81	8	0.1
intronic	Plcxd3	chr15	4481603	4481603	G	T	39	4	0.1
intergenic	Csmd3(dist=1539618),Trps1(dist=323152)	chr15	50331607	50331607	C	T	70	7	0.1
intergenic	Fer1l6(dist=73779),Tmem65(dist=43381)	chr15	58738866	58738888	CTCCTCTCCTCCCCTCCCCTCCC	-	31	3	0.1
intergenic	Cyth4(dist=36594),Elfn2(dist=8720)	chr15	78658613	78658613	T	G	59	6	0.1
intronic	Gmnc	chr16	26976914	26976915	GG	-	41	4	0.1
intergenic	Htr1f(dist=115526),Pou1f1(dist=299202)	chr16	65221310	65221310	G	T	29	3	0.1
intergenic	Htr1f(dist=115531),Pou1f1(dist=299196)	chr16	65221315	65221316	AT	TA	29	3	0.1
intergenic	Gm30790(dist=22925),1700041M19Rik(dist=202211)	chr16	76802017	76802017	T	C	61	6	0.1
intronic	Ncam2	chr16	81442826	81442826	T	C	93	9	0.1
intergenic	Scaf4(dist=41731),Hunk(dist=60163)	chr16	90326234	90326234	A	C	48	5	0.1
intronic	Dscam	chr16	96662867	96662867	T	C	30	3	0.1
intergenic	4930548J01Rik(dist=321892),4930517M08Rik(dist=190986)	chr17	4443994	4443994	C	G	84	8	0.1
intergenic	Foxp4(dist=78472),1700122O11Rik(dist=33640)	chr17	48003104	48003105	AA	-	51	5	0.1
intergenic	Nudt12os(dist=2073471),Efna5(dist=1504505)	chr17	61098452	61098452	A	C	94	9	0.1
intronic	Ralbp1	chr17	65880079	65880079	T	C	69	7	0.1
intergenic	Nrxn1(dist=568261),Adcyap1(dist=1537954)	chr17	91661063	91661063	A	C	77	8	0.1
intergenic	Vmn1r238(dist=95985),Crem(dist=46957)	chr18	3219397	3219397	G	A	49	5	0.1
intergenic	4930545E07Rik(dist=80250),NONE(dist=NONE)	chr18	17661240	17661240	C	T	60	6	0.1
intergenic	Asrgl1(dist=4130),Stxbp3-ps(dist=417910)	chr19	9139696	9139696	G	A	73	7	0.1
intronic	Atrnl1	chr19	57736463	57736463	T	C	31	3	0.1
intergenic	Fam204a(dist=89926),Prlhr(dist=150106)	chr19	60316627	60316627	G	A	89	9	0.1
intergenic	Otud1(dist=216368),Etl4(dist=412266)	chr2	19877647	19877647	G	T	50	5	0.1
intergenic	Thnsl1(dist=115801),Gpr158(dist=36757)	chr2	21330810	21330810	C	A	82	8	0.1
intergenic	Rxra(dist=4128),Col5a1(dist=118978)	chr2	27767447	27767447	-	CACCCCCG	69	7	0.1
ncRNA_intronic	Gm13481	chr2	48416873	48416919	GAGGGGAGGGGGGAGGGGAGGGGAGGGGAGGGGAGGGGAGGGGAGGG	-	20	2	0.1
intergenic	Cacnb4(dist=7164),Stam2(dist=8430)	chr2	52683773	52683776	AAAA	-	79	8	0.1
intergenic	A130030D18Rik(dist=44786),Fsip2(dist=506646)	chr2	82436988	82436988	A	C	62	6	0.1
intergenic	Zswim2(dist=211818),Calcrl(dist=177582)	chr2	84153044	84153045	CC	TA	39	4	0.1
intergenic	Olfr1129(dist=11762),Olfr1130(dist=18420)	chr2	87587792	87587792	A	T	21	2	0.1
intergenic	Kcna4(dist=1560385),Gm13923(dist=163656)	chr2	108858889	108858890	AA	-	88	9	0.1
intronic	Tmem62	chr2	120994978	120994978	G	-	78	8	0.1
intergenic	Sqor(dist=465255),Sema6d(dist=815163)	chr2	123274806	123274806	G	C	31	3	0.1
intergenic	Sqor(dist=465256),Sema6d(dist=815162)	chr2	123274807	123274807	-	AGTTAACC	31	3	0.1
intergenic	Gm14393(dist=89515),Gm14391(dist=27881)	chr2	175157284	175157284	C	-	40	4	0.1
intergenic	Zfp973(dist=19410),Gm14305(dist=7853)	chr2	176700500	176700500	A	C	41	4	0.1
ncRNA_intronic	Gm10745	chr3	11824831	11824831	T	C	89	9	0.1
intergenic	Gm6300(dist=97080),Slc7a12(dist=9377)	chr3	14471319	14471320	GA	TT	29	3	0.1
intergenic	Naaladl2(dist=155452),Nlgn1(dist=482347)	chr3	24939458	24939461	TCTC	-	42	4	0.1
intergenic	Pex5l(dist=201907),Ttc14(dist=455082)	chr3	33345098	33345101	CTCT	-	89	9	0.1
intronic	Adad1	chr3	37104376	37104376	A	G	31	3	0.1
intergenic	Mir6379(dist=466581),Gm7977(dist=658646)	chr3	47367363	47367366	GAGA	-	52	5	0.1
ncRNA_intronic	4930509J09Rik,Gm20754	chr3	73416506	73416506	-	AAA	63	6	0.1
intergenic	Pdgfc(dist=78700),A830029E22Rik(dist=509285)	chr3	81292740	81292740	-	ACAC	67	7	0.1
intergenic	Pdgfc(dist=433605),A830029E22Rik(dist=154380)	chr3	81647645	81647645	-	TATATATATATATATATATATATATA	42	4	0.1
intronic	Dchs2	chr3	83209148	83209148	C	G	50	5	0.1
intronic	Dchs2	chr3	83209150	83209150	C	G	51	5	0.1
intergenic	Fbxw7(dist=29448),1700036G14Rik(dist=308824)	chr3	85008646	85008695	GTGTGAGAGAGAGAGAGAGAGAGAGAGAGAGAGGGAGAGAGAGAGAGAGA	-	40	4	0.1
intronic	Arsj	chr3	126392861	126392861	G	A	60	6	0.1
intronic	Nkain3	chr4	20348974	20348974	T	C	51	5	0.1
intronic	Ccnc	chr4	21741525	21741525	-	A	51	5	0.1
intergenic	Ccl27a(dist=6297),Gm5859(dist=103527)	chr4	41780473	41780473	T	C	49	5	0.1
intronic	Rusc2	chr4	43405297	43405297	A	G	102	10	0.1
intergenic	Mup9(dist=65999),Mup1(dist=10062)	chr4	60487951	60487951	G	A	30	3	0.1
intergenic	Gm11217(dist=136355),Pappa(dist=711216)	chr4	64412958	64412958	G	A	20	2	0.1
intergenic	Gm12911(dist=106977),Brinp1(dist=332434)	chr4	68428938	68428938	A	C	67	7	0.1
intergenic	Gm11239(dist=4690),Rasef(dist=22329)	chr4	73692250	73692250	G	T	58	6	0.1
intronic	Bnc2	chr4	84470356	84470356	C	T	72	7	0.1
intergenic	Wdtc1(dist=10046),Slc9a1(dist=20374)	chr4	133349361	133349361	A	C	71	7	0.1
intergenic	Zfp600(dist=42150),Zfp991(dist=29479)	chr4	146240906	146240906	G	A	29	3	0.1
intergenic	1700095A21Rik(dist=382713),Rex2(dist=92263)	chr4	146929586	146929587	AG	GC	100	10	0.1
intergenic	Gm17019(dist=432687),Gm21149(dist=6012)	chr5	15465694	15465694	A	G	88	9	0.1
intergenic	Htr5a(dist=16244),Gm17695(dist=80706)	chr5	27871330	27871330	T	C	61	6	0.1
intergenic	Kcnip4(dist=461409),Adgra3(dist=212883)	chr5	49747068	49747068	T	C	82	8	0.1
intergenic	1700017L05Rik(dist=1135448),NONE(dist=NONE)	chr5	78604305	78604305	T	A	103	10	0.1
intergenic	Epha5(dist=433338),Cenpc1(dist=1161305)	chr5	84850720	84850720	T	G	83	8	0.1
intergenic	Cxcl15(dist=25630),Cxcl1(dist=62548)	chr5	90828697	90828697	C	T	29	3	0.1
downstream	Helq(dist=932)	chr5	100761216	100761216	A	G	60	6	0.1
UTR3	Sgsm1(NM_001309526:c.*497_*496delinsCT,NM_001162965:c.*497_*496delinsCT)	chr5	113257498	113257499	GA	AG	39	4	0.1
intergenic	Tbx5(dist=138592),Rbm19(dist=92703)	chr5	120023810	120023810	C	-	62	6	0.1
intronic	Hip1	chr5	135539112	135539115	ACAC	-	61	6	0.1
intronic	Sdk1	chr5	141977037	141977037	T	G	40	4	0.1
intergenic	Nxph1(dist=224286),AA545190(dist=1498604)	chr6	9472864	9472864	G	T	83	8	0.1
intergenic	Nxph1(dist=655404),AA545190(dist=1067483)	chr6	9903982	9903985	GAGA	-	49	5	0.1
intergenic	AA545190(dist=89959),Ndufa4(dist=836035)	chr6	11064337	11064337	T	A	124	13	0.1
intergenic	Gm20756(dist=510102),Grm8(dist=787792)	chr6	26487329	26487329	A	G	78	8	0.1
intergenic	4930515G16Rik(dist=1157180),Rprl1(dist=604058)	chr6	68722879	68722879	G	A	51	5	0.1
intergenic	4930515G16Rik(dist=1399441),Rprl1(dist=361797)	chr6	68965140	68965140	C	T	92	9	0.1
intergenic	Rpn1(dist=73644),Gata2(dist=14943)	chr6	88178948	88178948	-	ACAC	51	5	0.1
intergenic	1700049E15Rik(dist=294226),Far2(dist=50816)	chr6	147996600	147996600	C	T	91	9	0.1
intergenic	Vmn2r31(dist=62446),Vmn2r32(dist=1896)	chr7	7462073	7462073	G	A	39	4	0.1
intergenic	Vmn2r31(dist=62453),Vmn2r32(dist=1889)	chr7	7462080	7462080	T	G	39	4	0.1
intronic	Vmn2r32	chr7	7469082	7469082	G	A	51	5	0.1
intergenic	Vmn2r47(dist=2450),Gm45351(dist=47350)	chr7	8037593	8037593	T	C	21	2	0.1
intergenic	Vmn2r38(dist=91458),Vmn2r37(dist=16326)	chr7	9189223	9189223	-	A	42	4	0.1
intergenic	Vmn2r49(dist=38613),Vmn2r50(dist=6483)	chr7	10030752	10030752	T	G	49	5	0.1
intergenic	Psg29(dist=40298),Psg-ps1(dist=416259)	chr7	17256054	17256054	T	A	42	4	0.1
intergenic	Psg29(dist=88489),Psg-ps1(dist=368068)	chr7	17304245	17304245	C	T	31	3	0.1
intergenic	Psg18(dist=13580),Psg28(dist=53949)	chr7	18368587	18368587	C	A	78	8	0.1
intronic	Psg22	chr7	18721549	18721549	C	T	48	5	0.1
intergenic	Vmn1r168(dist=1097),Vmn1r169(dist=34439)	chr7	23542746	23542746	A	T	73	7	0.1
intergenic	Vmn1r173(dist=8170),Vmn1r174(dist=42458)	chr7	23711453	23711453	G	T	31	3	0.1
intergenic	Cyp2a22(dist=19048),Cyp2a12(dist=70656)	chr7	26958434	26958434	A	T	31	3	0.1
intronic	Samd4b	chr7	28426937	28426937	-	GAGGGAGGGAGGGAGG	42	4	0.1
intergenic	Tshz3(dist=437050),Zfp536(dist=268506)	chr7	37210603	37210603	C	T	31	3	0.1
intergenic	Pop4(dist=42773),Gm28453(dist=65262)	chr7	38314121	38314121	G	A	61	6	0.1
intergenic	Gm5592(dist=31037),AI987944(dist=51710)	chr7	41321220	41321220	T	C	91	9	0.1
exonic	Mrgpra6	chr7	47185872	47185872	C	T	71	7	0.1
intergenic	Mrgpra1(dist=35885),Mrgpra2a(dist=36200)	chr7	47390125	47390125	A	-	30	3	0.1
intronic	Gabrg3	chr7	57374662	57374662	C	T	30	3	0.1
ncRNA_intronic	Snhg14	chr7	59598895	59598895	A	T	83	8	0.1
intergenic	Peg12(dist=557424),Chrna7(dist=76758)	chr7	63021934	63021934	C	A	69	7	0.1
intronic	Fam189a1	chr7	65106581	65106588	ACACAGAG	-	51	5	0.1
intronic	Lins1	chr7	66692887	66692887	T	A	83	8	0.1
intergenic	4930402F11Rik(dist=96538),Gm29683(dist=582641)	chr7	69596227	69596227	A	C	31	3	0.1
intergenic	Il16(dist=20334),Cfap161(dist=19744)	chr7	83755873	83755873	C	T	86	9	0.1
intergenic	NONE(dist=NONE),Tenm4(dist=830078)	chr7	95341166	95341166	A	G	70	7	0.1
intronic	Vwa3a	chr7	120797441	120797441	A	G	20	2	0.1
intergenic	Gm4265(dist=129602),Fgfr2(dist=54178)	chr7	130108271	130108273	CCC	-	39	4	0.1
intergenic	4930543N07Rik(dist=63904),Mapk1ip1(dist=204919)	chr7	138630898	138630899	AA	-	68	7	0.1
intronic	Lsp1	chr7	142490107	142490107	T	G	82	8	0.1
intergenic	Gm9731(dist=41934),Tex24(dist=5260)	chr8	27339134	27339134	T	C	52	5	0.1
intergenic	Unc5d(dist=1231886),4933433F19Rik(dist=116873)	chr8	30451522	30451522	A	C	30	3	0.1
intergenic	4933433F19Rik(dist=238110),Dusp26(dist=275844)	chr8	30813683	30813683	C	T	31	3	0.1
intergenic	4933433F19Rik(dist=238113),Dusp26(dist=275840)	chr8	30813686	30813687	GC	AG	30	3	0.1
intergenic	G630064G18Rik(dist=365458),Sgcz(dist=132858)	chr8	37389696	37389696	T	G	51	5	0.1
intronic	Sgcz	chr8	37866974	37866975	AA	CC	50	5	0.1
intergenic	Msr1(dist=396626),Fgf20(dist=239862)	chr8	40039304	40039304	A	G	49	5	0.1
intergenic	Msr1(dist=397040),Fgf20(dist=239448)	chr8	40039718	40039718	T	G	49	5	0.1
intronic	Pdgfrl	chr8	40950989	40950989	C	T	52	5	0.1
intergenic	Vegfc(dist=57091),Spcs3(dist=276888)	chr8	54243545	54243545	A	G	52	5	0.1
intergenic	Nek1(dist=41773),Sh3rf1(dist=51052)	chr8	61173119	61173119	C	A	79	8	0.1
intronic	Inpp4b	chr8	81699360	81699360	A	G	49	5	0.1
intergenic	Il15(dist=304176),Zfp330(dist=56856)	chr8	82706762	82706762	-	GG	30	3	0.1
intergenic	Irx5(dist=79270),Irx6(dist=233563)	chr8	92440726	92440726	A	G	29	3	0.1
intergenic	NONE(dist=NONE),Cdh11(dist=348131)	chr8	102283964	102283964	C	T	73	7	0.1
intergenic	Olfr948(dist=54441),Olfr951(dist=19738)	chr9	39374053	39374055	AAA	-	52	5	0.1
intronic	Clmp	chr9	40768424	40768425	TT	-	52	5	0.1
intergenic	Zfp280d(dist=32105),BC065403(dist=12733)	chr9	72395876	72395911	TCTCTCTCTCTCTCTCTCTCTCTCTCTCTCTCTCTT	-	41	4	0.1
intergenic	Wdr72(dist=275069),Gm16551(dist=290162)	chr9	74558272	74558275	GTAT	-	52	5	0.1
intronic	Fam214a	chr9	75026569	75026569	T	C	40	4	0.1
intergenic	Cd109(dist=41963),Gm10635(dist=685814)	chr9	78758223	78758223	T	G	42	4	0.1
ncRNA_intronic	4930579C12Rik	chr9	89155973	89155973	A	C	49	5	0.1
intronic	Slc9a9	chr9	94743701	94743701	T	C	78	8	0.1
intronic	Clstn2	chr9	97707820	97707820	A	G	111	11	0.1
intronic	Pccb	chr9	101015128	101015128	A	G	30	3	0.1
intronic	Cpne4	chr9	104690060	104690062	CCC	-	58	6	0.1
intronic	Fbxw14	chr9	109274286	109274286	A	T	42	4	0.1
intergenic	D330037F02Rik(dist=85989),Gadl1(dist=138002)	chr9	115771453	115771453	G	A	39	4	0.1
intergenic	Btbd35f11(dist=299848),Gm2309(dist=360557)	chrX	34461432	34461432	C	G	80	8	0.1
intergenic	Gpr101(dist=407064),Zic3(dist=119807)	chrX	57910821	57910821	T	G	82	8	0.1
intergenic	Slitrk4(dist=341611),Ctag2(dist=428688)	chrX	64618956	64618956	C	T	91	9	0.1
intergenic	Rab39b(dist=108334),4933407K13Rik(dist=38893)	chrX	75686565	75686565	A	-	93	9	0.1
intergenic	Heph(dist=61753),Gpr165(dist=77228)	chrX	96636237	96636240	TCTC	-	82	8	0.1
intronic	Eda	chrX	100147828	100147828	-	GTGT	88	9	0.1
intergenic	Gm7134(dist=192128),Pou3f4(dist=247095)	chrX	110567284	110567284	A	C	51	5	0.1
intergenic	Vmn2r121(dist=95982),NONE(dist=NONE)	chrX	124231892	124231892	A	G	30	3	0.1
intergenic	Esx1(dist=142414),Il1rapl2(dist=308014)	chrX	137262740	137262740	A	T	77	8	0.1
intergenic	4930503H13Rik(dist=423815),Phex(dist=198143)	chrX	156963932	156963932	T	G	58	6	0.1
intergenic	Cnksr2(dist=401722),Rps6ka3(dist=810780)	chrX	158445002	158445002	A	T	72	7	0.1
intergenic	Gm597(dist=235391),Mir6342(dist=405845)	chr1	29015643	29015643	A	G	77	7	0.09
intronic	Aff3	chr1	38615541	38615542	CC	-	32	3	0.09
intergenic	Tmem182(dist=128419),4930448I06Rik(dist=183873)	chr1	40983686	40983687	TG	CA	34	3	0.09
intronic	Nckap5	chr1	126159582	126159582	T	C	67	6	0.09
intergenic	Gpr37l1(dist=37631),Elf3(dist=48262)	chr1	135205312	135205312	-	TGAGCT	44	4	0.09
intronic	Gm4788	chr1	139750541	139750541	T	G	74	7	0.09
intergenic	Rgs2(dist=61157),Rgs13(dist=73361)	chr1	144065306	144065306	C	A	66	6	0.09
intergenic	Brinp3(dist=1583921),Pla2g4a(dist=1343226)	chr1	148486393	148486393	A	G	33	3	0.09
intergenic	Teddm2(dist=17677),Teddm1b(dist=5473)	chr1	153868872	153868872	-	CCGCCATTGGGGGGGGGGGTG	34	3	0.09
intergenic	Cenpw(dist=185522),Trmt11(dist=148163)	chr10	30386062	30386062	A	G	81	7	0.09
intergenic	Frk(dist=150013),Hs3st5(dist=1745564)	chr10	34761243	34761243	C	T	87	8	0.09
intergenic	Nus1(dist=5454),Zfa-ps(dist=96674)	chr10	52445646	52445646	G	A	54	5	0.09
intergenic	Syt1(dist=219691),Nav3(dist=450594)	chr10	109230666	109230666	A	G	104	9	0.09
intronic	Hmga2	chr10	120415244	120415245	GG	-	65	6	0.09
intergenic	Pom121l12(dist=1261857),Vstm2a(dist=395569)	chr11	15862173	15862173	-	T	32	3	0.09
intronic	Tenm2	chr11	36689385	36689385	G	A	93	8	0.09
intergenic	Ccng1(dist=694049),Gabrg2(dist=460855)	chr11	41449335	41449335	-	CC	78	7	0.09
UTR3	Canx(NM_007597:c.*332_*331delTT,NM_001110500:c.*332_*331delTT,NM_001110499:c.*332_*331delTT)	chr11	50295950	50295951	AA	-	57	5	0.09
intergenic	Myh13(dist=153791),Gas7(dist=7617)	chr11	67525378	67525381	GAGA	-	47	4	0.09
intergenic	Mrps23(dist=66680),Ccdc182(dist=15829)	chr11	88278187	88278214	TGTGTGTGTGTGTGTGTGTGTGTGTGTC	-	58	5	0.09
intronic	Nme2	chr11	93954597	93954598	AA	-	56	5	0.09
intronic	Marchf10	chr11	105421884	105421887	TCTT	-	68	6	0.09
intronic	Dnah17	chr11	118076606	118076606	T	C	64	6	0.09
intergenic	Gm38407(dist=473056),7420701I03Rik(dist=43452)	chr12	11004359	11004361	TGT	GAG	23	2	0.09
intergenic	Tubb2a-ps2(dist=90704),Cyria(dist=288574)	chr12	11973603	11973603	G	C	45	4	0.09
intergenic	4933409F18Rik(dist=234414),Gm20187(dist=21272)	chr12	27068965	27068965	G	A	92	8	0.09
intergenic	Pik3cg(dist=93027),Ccdc71l(dist=77103)	chr12	32301686	32301686	T	G	85	8	0.09
intergenic	1810007C17Rik(dist=499648),Prkd1(dist=360721)	chr12	49980510	49980510	T	C	70	6	0.09
intergenic	Mdga2(dist=866993),Gm31447(dist=1040291)	chr12	68089542	68089542	T	G	99	9	0.09
intergenic	Gm6803(dist=4437),Gm46993(dist=12939)	chr12	88023444	88023444	G	A	70	6	0.09
intergenic	Gm16087(dist=436441),4930465M20Rik(dist=331370)	chr12	107392373	107392373	G	A	87	8	0.09
intronic	Inf2	chr12	112606463	112606464	GG	AA	33	3	0.09
intronic	Esyt2	chr12	116306622	116306622	T	A	56	5	0.09
intronic	Ryr2	chr13	11935401	11935401	A	G	79	7	0.09
intergenic	5033403F01Rik(dist=82716),Gm40923(dist=722777)	chr13	39049013	39049013	-	AGAGAAAGAGAGAGAGAGATCTCAAT	69	6	0.09
intergenic	Ctsq(dist=73557),Ctsr(dist=45061)	chr13	61114154	61114154	G	A	105	9	0.09
intergenic	Gm7762(dist=132910),Gm19428(dist=64266)	chr13	65481504	65481508	CAAAA	-	70	6	0.09
intergenic	Gm7762(dist=148545),Gm19428(dist=48635)	chr13	65497139	65497139	-	A	47	4	0.09
intergenic	Gm53057(dist=27428),Gm10324(dist=386824)	chr13	65726629	65726629	A	G	45	4	0.09
intergenic	Gm53057(dist=37638),Gm10324(dist=376611)	chr13	65736839	65736842	ACAC	-	33	3	0.09
intergenic	Gm53057(dist=42455),Gm10324(dist=371797)	chr13	65741656	65741656	G	C	64	6	0.09
intergenic	2410141K09Rik(dist=272175),Uqcrb(dist=187283)	chr13	66713293	66713293	A	G	65	6	0.09
intronic	Zfp456	chr13	67375513	67375513	C	T	35	3	0.09
intergenic	BC048507(dist=157207),Urml(dist=207306)	chr13	68021130	68021130	A	T	35	3	0.09
intergenic	BC048507(dist=214359),Urml(dist=150154)	chr13	68078282	68078282	-	TAAATGATTT	111	10	0.09
intergenic	Gm8016(dist=103279),Mtrr(dist=100676)	chr13	68460104	68460104	T	G	43	4	0.09
intergenic	Gm8016(dist=105810),Mtrr(dist=98145)	chr13	68462635	68462635	G	A	66	6	0.09
intergenic	Gm8016(dist=107668),Mtrr(dist=96287)	chr13	68464493	68464493	T	G	33	3	0.09
intergenic	Fam172a(dist=15902),Nr2f1(dist=6822)	chr13	78182142	78182153	GAGAGAGAGAGC	-	58	5	0.09
intergenic	Cox7c(dist=1872910),Gm34585(dist=601488)	chr13	87919705	87919705	-	G	43	4	0.09
ncRNA_intronic	Fhitos	chr14	10739345	10739345	A	C	45	4	0.09
intergenic	Erc2(dist=12673),Wnt5a(dist=14261)	chr14	28491210	28491212	TCC	-	45	4	0.09
intronic	Grid1	chr14	35046037	35046037	G	C	91	8	0.09
intergenic	Gm17124(dist=127777),Gm10377(dist=64911)	chr14	42727657	42727657	-	T	69	6	0.09
intergenic	Gm17124(dist=133309),Gm10377(dist=59379)	chr14	42733189	42733189	A	T	33	3	0.09
intergenic	Gm47189(dist=5338),Gm21977(dist=44658)	chr14	42803316	42803316	C	T	44	4	0.09
intergenic	Gm47189(dist=5346),Gm21977(dist=44650)	chr14	42803324	42803324	G	T	43	4	0.09
intergenic	4930538L07Rik(dist=99315),4930447J18Rik(dist=42051)	chr14	47856813	47856813	-	CGGGGGGGG	55	5	0.09
intergenic	Olfr722(dist=11132),Olfr723(dist=15490)	chr14	49913073	49913073	T	C	35	3	0.09
intronic	Osgep	chr14	50922193	50922193	C	T	66	6	0.09
intergenic	Rnase2b(dist=13176),Ang2(dist=19292)	chr14	51176194	51176194	G	A	47	4	0.09
intergenic	Gm5622(dist=29802),Gm5800(dist=18889)	chr14	51692755	51692755	C	A	70	6	0.09
intergenic	Sall2(dist=1581),Olfr1513(dist=18852)	chr14	52330251	52330251	C	T	32	3	0.09
intergenic	Olfr1507(dist=202870),Gm30214(dist=333850)	chr14	52698565	52698565	C	T	44	4	0.09
intergenic	Gm30214(dist=340503),Dad1(dist=855516)	chr14	53379969	53379969	A	C	43	4	0.09
intergenic	Gm30214(dist=346534),Dad1(dist=849485)	chr14	53386000	53386000	T	C	54	5	0.09
intergenic	Gm30214(dist=394755),Dad1(dist=801264)	chr14	53434221	53434221	C	T	43	4	0.09
intergenic	Gm30214(dist=397867),Dad1(dist=798152)	chr14	53437333	53437333	G	A	65	6	0.09
intergenic	Gm30214(dist=419507),Dad1(dist=776512)	chr14	53458973	53458973	T	A	53	5	0.09
intergenic	Gm30214(dist=644312),Dad1(dist=551707)	chr14	53683778	53683778	G	A	55	5	0.09
intergenic	Gm30214(dist=644314),Dad1(dist=551705)	chr14	53683780	53683780	G	A	58	5	0.09
intergenic	Gm30214(dist=682774),Dad1(dist=513245)	chr14	53722240	53722240	A	T	32	3	0.09
intergenic	Fgf9(dist=661635),1700129C05Rik(dist=358681)	chr14	58774355	58774355	C	A	69	6	0.09
intergenic	Rb1(dist=26378),Itm2b(dist=10026)	chr14	73352200	73352200	G	A	86	8	0.09
ncRNA_intronic	Gm32498	chr14	84429091	84429091	T	A	34	3	0.09
intergenic	Pcdh17(dist=340472),4930529K09Rik(dist=1368438)	chr14	84877532	84877532	C	A	47	4	0.09
intergenic	Pcdh17(dist=981922),4930529K09Rik(dist=726988)	chr14	85518982	85518982	T	G	44	4	0.09
intergenic	Gm32815(dist=71383),Diaph3(dist=284056)	chr14	86371301	86371301	-	CACCC	47	4	0.09
intergenic	Pcdh20(dist=705683),Gm5088(dist=719143)	chr14	89177079	89177081	GGC	-	47	4	0.09
intergenic	4930474H20Rik(dist=1359936),Pcdh9(dist=1384004)	chr14	91629696	91629696	C	T	58	5	0.09
intergenic	4930474H20Rik(dist=1896540),Pcdh9(dist=847400)	chr14	92166300	92166300	A	-	46	4	0.09
[truncated: 2,125 more rows]

## Sheet: Supplementary Data 4
Supplementary Data 4
Albino BrafCA/+ Tumor #2: annotation of all single nucleotide variants located in exons, identified by Mutect2, listed in Fig 1D
function: type of exonic variant, indicating its impact on the protein sequence
location: gene(s) affected, with the transcript ID or exon number.
chr/start /end: coordinates of variants
ref: The reference allele (the nucleotide present in the reference genome at that position).
alt: The alternative allele (the new or mutated base observed)
function.	location	chr	start	end	ref	alt
nonframeshift deletion	Psg20:NM_054058:exon1:c.24_26del:p.8_9del,	chr7	18685967	18685969	AGA	-
nonframeshift substitution	Mrgpra3:NM_153067:exon2:c.891_892delinsGC,	chr7	47589285	47589286	TA	GC
nonsynonymous SNV	Nckap5:NM_172484:exon10:c.T4120G:p.C1374G,Nckap5:NM_001081756:exon12:c.T4324G:p.C1442G,	chr1	126024694	126024694	A	C
nonsynonymous SNV	Zfp808:NM_001039239:exon4:c.G1631T:p.R544I,	chr13	62172589	62172589	G	T
nonsynonymous SNV	Zfp729a:NM_183146:exon4:c.G1846A:p.V616I,	chr13	67620263	67620263	C	T
nonsynonymous SNV	Gm3752:NM_001374190:exon2:c.T67G:p.S23A,	chr14	3332591	3332591	T	G
nonsynonymous SNV	Olfr1248:NM_146791:exon1:c.A537G:p.I179M,	chr2	89617654	89617654	T	C
nonsynonymous SNV	Olfr1297:NM_146888:exon1:c.G22C:p.V8L,	chr2	111622051	111622051	C	G
nonsynonymous SNV	Rhd:NM_011270:exon4:c.G511C:p.G171R,	chr4	134884041	134884041	G	C
nonsynonymous SNV	Vmn2r129:NM_001384510:exon3:c.A819C:p.E273D,	chr4	156334243	156334243	A	C
nonsynonymous SNV	Gm9758:NM_198666:exon1:c.G110T:p.G37V,	chr5	14914720	14914720	C	A
nonsynonymous SNV	Vmn2r30:NM_009490:exon1:c.A64G:p.N22D,Vmn2r30:NM_001384913:exon1:c.A64G:p.N22D,	chr7	7337430	7337430	T	C
nonsynonymous SNV	Vmn2r43:NM_198961:exon6:c.T2033A:p.V678E,	chr7	8245130	8245130	A	T
nonsynonymous SNV	Vmn2r43:NM_198961:exon6:c.C1988A:p.A663D,	chr7	8245175	8245175	G	T
nonsynonymous SNV	Mrgpra6:NM_001308537:exon2:c.G836A:p.S279N,	chr7	47185836	47185836	C	T
nonsynonymous SNV	Mrgpra6:NM_001308537:exon2:c.G800A:p.R267Q,	chr7	47185872	47185872	C	T
nonsynonymous SNV	Ubqln5:NM_027634:exon1:c.G592A:p.A198T,	chr7	104129024	104129024	C	T
nonsynonymous SNV	Gm4884:NM_183166:exon2:c.A83T:p.K28I,	chr7	41040764	41040764	A	T
nonsynonymous SNV	Gm4884:NM_183166:exon2:c.C88T:p.P30S,	chr7	41040769	41040769	C	T
nonsynonymous SNV	Olfr884:NM_001011798:exon1:c.C77T:p.P26L,	chr9	38047300	38047300	C	T
nonsynonymous SNV	Aasdhppt:NM_026276:exon6:c.A863G:p.D288G,Aasdhppt:NM_001326359:exon5:c.A701G:p.D234G,	chr9	4296742	4296742	T	C
nonsynonymous SNV	9530077C05Rik:NM_001378983:exon5:c.A790C:p.T264P,9530077C05Rik:NM_026739:exon5:c.A1090C:p.T364P,9530077C05Rik:NM_001378982:exon6:c.A790C:p.T264P,	chr9	22435187	22435187	A	C
nonsynonymous SNV	Flna:NM_001290421:exon21:c.G1577A:p.C526Y,Flna:NM_010227:exon21:c.G3554A:p.C1185Y,	chrX	74235871	74235871	C	T
synonymous SNV	Obscn:NM_001171512:exon12:c.A3804G:p.G1268G,Obscn:NM_199152:exon12:c.A3879G:p.G1293G,	chr11	59112667	59112667	T	C
synonymous SNV	Olfr1248:NM_146791:exon1:c.T547C:p.L183L,	chr2	89617644	89617644	A	G
synonymous SNV	AA792892:NM_178894:exon3:c.G741A:p.Q247Q,	chr5	94383999	94383999	G	A
synonymous SNV	Gm5114:NM_177890:exon2:c.C768T:p.P256P,	chr7	39410656	39410656	G	A

## Sheet: Supplementary Data 5
Supplementary Data 5
Albino BrafCA/+ Tumor #3: annotation of all single nucleotide variants (estimated tumor fraction 36%), identified by Mutect2 and annotated by ANNOVAR (Fig 1D)
variant_function: classification of the variant location
gene: nearby gene(s) and distance
chr / start / end: coordinates of variants
reference: The reference allele (the nucleotide present in the reference genome at that position)
alternative: The alternative allele (the new or mutated base observed)
coverage: The total number of sequencing reads covering the variant position
counts: The number of reads that support the alternative allele (the mutation)
variant_frequency: Calculated as counts / coverage. Shows the proportion of reads that contain the mutation.
variant_function	gene	chr	start	end	reference	alternative	coverage	counts	variant frequency
intergenic	Zc3h12c(dist=148314),AI593442(dist=356312)	chr9	52316720	52316720	G	C	77	57	0.74
intronic	Rims1	chr1	22790449	22790449	-	AC	51	37	0.73
intergenic	Gm30948(dist=100248),Mir6388(dist=307563)	chr12	115388156	115388157	AT	TC	16	11	0.69
intronic	Sgpp2	chr1	78388641	78388641	A	G	54	36	0.67
intergenic	Mir7094-2(dist=167190),Gm30948(dist=581767)	chr12	114680884	114680884	C	T	6	4	0.67
intergenic	Gm32209(dist=91423),Tle1(dist=1353383)	chr4	70756562	70756562	T	C	12	8	0.67
ncRNA_intronic	Gm30948	chr12	115279389	115279389	A	G	8	5	0.63
intergenic	Gm20755(dist=204976),5430434I15Rik(dist=5447)	chr3	38197704	38197704	T	A	54	33	0.61
intergenic	Gm3752(dist=189509),2610042L04Rik(dist=12417)	chr14	4322345	4322346	AT	TG	5	3	0.6
intronic	Skint5	chr4	113597149	113597149	A	G	65	39	0.6
intergenic	Usp17ld(dist=39808),Olfr596(dist=17410)	chr7	103292313	103292313	G	A	10	6	0.6
intergenic	Mir6343(dist=716689),Epha4(dist=140853)	chr1	77226332	77226332	T	G	34	20	0.59
intergenic	D830030K20Rik(dist=10641),1700110I01Rik(dist=17199)	chr14	3245203	3245203	G	A	17	10	0.59
ncRNA_intronic	Gm30948	chr12	115279387	115279387	T	A	7	4	0.57
intergenic	Vmn2r45(dist=114796),Vmn2r47(dist=197383)	chr7	8603755	8603755	C	A	14	8	0.57
intergenic	Gm20482(dist=18747),Vmn2r48(dist=31755)	chr7	9895869	9895869	G	T	7	4	0.57
intronic	Lrrfip1	chr1	91095171	91095171	T	C	79	44	0.56
intergenic	Enpp3(dist=14019),Med23(dist=19772)	chr10	24850214	24850214	A	G	41	23	0.56
intergenic	Mir7094-2(dist=628191),Gm30948(dist=120766)	chr12	115141885	115141885	A	G	31	17	0.55
intergenic	Gm30948(dist=100238),Mir6388(dist=307574)	chr12	115388146	115388146	T	C	20	11	0.55
intergenic	Pkia(dist=34187),Zc2hc1a(dist=23874)	chr3	7479552	7479552	T	A	11	6	0.55
intronic	St3gal3	chr4	118007447	118007447	C	A	40	22	0.55
intergenic	Zfp600(dist=42284),Zfp991(dist=29345)	chr4	146241040	146241040	T	C	11	6	0.55
intronic	Vmn2r36	chr7	7878099	7878099	T	A	20	11	0.55
intergenic	Prss32(dist=5260),Prss21(dist=3036)	chr17	23865036	23865036	G	A	68	37	0.54
intergenic	Zfp869(dist=18110),Zfp963(dist=6627)	chr8	69735012	69735012	A	G	46	25	0.54
intergenic	Stk-ps2(dist=3106),Dnah7b(dist=33310)	chr1	46033543	46033543	T	G	58	31	0.53
intergenic	C230029F24Rik(dist=752113),Tmeff2(dist=834979)	chr1	50092544	50092544	A	G	73	39	0.53
intergenic	NONE(dist=NONE),Cdh20(dist=598526)	chr1	104169994	104169994	A	T	40	21	0.53
intergenic	4930555G07Rik(dist=79525),Ascl1(dist=112870)	chr10	87377949	87377949	G	A	15	8	0.53
intergenic	Abcc10(dist=46284),Zfp318(dist=9459)	chr17	46374307	46374307	A	T	59	31	0.53
intronic	Capn3	chr2	120480207	120480207	C	G	58	31	0.53
intronic	Iqck	chr7	118951380	118951380	C	T	57	30	0.53
intergenic	Dmrtc1b(dist=14945),Gm5166(dist=61042)	chrX	102730154	102730154	A	G	15	8	0.53
intergenic	4931408C20Rik(dist=652917),Gm5524(dist=543669)	chr1	27340377	27340377	-	ATC	75	39	0.52
intergenic	Atpsckmt(dist=467481),Tas2r119(dist=92273)	chr15	32085016	32085016	A	T	63	33	0.52
intergenic	Mir6350(dist=170698),C230029F24Rik(dist=1606793)	chr1	47637823	47637823	G	A	49	25	0.51
intergenic	Cps1(dist=373957),Erbb4(dist=426963)	chr1	67605224	67605224	G	A	77	39	0.51
intronic	Cfap58	chr19	48005419	48005419	A	G	76	39	0.51
intergenic	Gm31747(dist=59911),NONE(dist=NONE)	chr6	73668584	73668584	C	G	68	35	0.51
intronic	Gm19410	chr8	35783859	35783859	C	T	67	34	0.51
intergenic	Tln2(dist=119612),Mir7241(dist=48402)	chr9	67679315	67679315	T	A	69	35	0.51
intergenic	Pcmtd1(dist=670146),Sntg1(dist=515965)	chr1	7843774	7843774	G	T	4	2	0.5
intergenic	Dsel(dist=222593),Gm32810(dist=289818)	chr1	112087511	112087511	C	A	84	42	0.5
intergenic	Adam6a(dist=217486),Mir7094-1(dist=705507)	chr12	113763900	113763900	T	A	14	7	0.5
intergenic	Vps41(dist=67567),Amph(dist=13973)	chr13	18934378	18934378	G	A	8	4	0.5
intergenic	Gm3739(dist=2612),Gm5797(dist=6131)	chr14	7317857	7317857	T	A	26	13	0.5
intergenic	Lmo7(dist=626662),Kctd12(dist=415226)	chr14	102561355	102561355	G	A	18	9	0.5
intergenic	Gm38396(dist=14305),Gm5165(dist=14375)	chr17	17220528	17220528	C	G	12	6	0.5
intergenic	Vmn2r39(dist=30860),Vmn2r38(dist=13254)	chr7	9061542	9061542	G	C	16	8	0.5
upstream	Zfp964(dist=649)	chr8	69653906	69653907	AT	TC	46	23	0.5
intergenic	Slc22a22(dist=98822),Zhx2(dist=118220)	chr15	57576447	57576447	T	C	59	29	0.49
intergenic	Arhgdib(dist=8674),Pde6h(dist=3950)	chr6	136950573	136950573	C	T	59	29	0.49
intergenic	Gm33989(dist=11124),4933402C06Rik(dist=1083023)	chr7	39591714	39591714	C	T	74	36	0.49
intergenic	Impg1(dist=102494),Htr1b(dist=1060359)	chr9	80567932	80567932	C	T	63	31	0.49
intronic	Sh3pxd2a	chr19	47308383	47308383	T	C	27	13	0.48
intronic	Skint5	chr4	113558284	113558284	A	G	79	38	0.48
intergenic	Rerg(dist=17657),Ptpro(dist=64146)	chr6	137188153	137188153	T	G	62	29	0.47
intergenic	Gm15501(dist=216515),NONE(dist=NONE)	chr7	93400691	93400691	C	T	38	18	0.47
intergenic	7420700N18Rik(dist=123179),Nrg1(dist=308934)	chr8	31505617	31505617	C	A	55	26	0.47
intergenic	Cps1(dist=373938),Erbb4(dist=426982)	chr1	67605205	67605205	G	A	63	29	0.46
intronic	Crb1	chr1	139289155	139289155	G	A	82	38	0.46
downstream	Gm10825(dist=547)	chr10	22408017	22408017	A	T	13	6	0.46
intergenic	Olfr724(dist=63773),Olfr725(dist=9522)	chr14	50024869	50024869	T	G	59	27	0.46
intergenic	Spef2(dist=62625),Prlr(dist=365745)	chr15	9811493	9811493	C	G	26	12	0.46
intergenic	Flywch2(dist=12953),Srrm2(dist=4018)	chr17	23799169	23799169	T	C	54	25	0.46
downstream	Vps52(dist=417)	chr17	33967455	33967455	T	C	50	23	0.46
intergenic	Kcna4(dist=292425),Gm13923(dist=1431617)	chr2	107590929	107590929	G	A	24	11	0.46
intergenic	Kcna4(dist=294962),Gm13923(dist=1429080)	chr2	107593466	107593466	T	C	13	6	0.46
intergenic	Slc9a9(dist=109689),Chst2(dist=60785)	chr9	95340141	95340141	G	A	26	12	0.46
intergenic	Btbd35f12(dist=178278),Btbd35f15(dist=81821)	chrX	33493566	33493566	G	A	13	6	0.46
intergenic	Gm2619(dist=135645),Gm7592(dist=81790)	chr1	85463024	85463025	CC	TT	11	5	0.45
intronic	Phlpp1	chr1	106370576	106370576	A	G	11	5	0.45
intergenic	4930455B14Rik(dist=614602),Gm41096(dist=214109)	chr14	9287980	9287980	C	A	53	24	0.45
intergenic	Hs6st3(dist=93622),Oxgr1(dist=56148)	chr14	119963437	119963437	C	G	73	33	0.45
intergenic	Cdh6(dist=1444944),NONE(dist=NONE)	chr15	14618619	14618619	A	G	33	15	0.45
intergenic	Dscam(dist=179312),Bace2(dist=6681)	chr16	97350047	97350047	C	T	11	5	0.45
intergenic	1700025K24Rik(dist=143894),St6gal2(dist=931414)	chr17	54513968	54513968	A	C	51	23	0.45
intergenic	1700025K24Rik(dist=143899),St6gal2(dist=931409)	chr17	54513973	54513973	C	T	51	23	0.45
intronic	Zfp64	chr2	168925235	168925235	T	A	29	13	0.45
intergenic	Gm12374(dist=910304),Gm12381(dist=328848)	chr4	38242819	38242819	G	C	11	5	0.45
intergenic	Ugcg(dist=15309),Gm12596(dist=21909)	chr4	59238142	59238142	T	C	22	10	0.45
intergenic	Gm31747(dist=899130),NONE(dist=NONE)	chr6	74507803	74507803	T	C	11	5	0.45
intergenic	4930545L08Rik(dist=143343),Arpp21(dist=3019)	chr9	112062072	112062072	A	G	11	5	0.45
intronic	Erbb4	chr1	68947780	68947780	T	C	32	14	0.44
intergenic	Gm32810(dist=1185727),Cntnap5a(dist=2082092)	chr1	113602645	113602645	C	G	73	32	0.44
ncRNA_intronic	Gm12298	chr11	66940382	66940385	TGTG	-	34	15	0.44
intergenic	Rpl23(dist=6083),Lasp1(dist=11043)	chr11	97788522	97788522	A	G	64	28	0.44
intergenic	Parp8(dist=22750),Gm6416(dist=81744)	chr13	117048281	117048281	C	G	78	34	0.44
intronic	Gm3629	chr14	6682235	6682235	C	T	18	8	0.44
intergenic	Gm17026(dist=3186),Gm8005(dist=170869)	chr14	42263281	42263281	A	C	9	4	0.44
intergenic	Cdh18(dist=1173650),Basp1(dist=715168)	chr15	24648068	24648109	TACCTGTTTGGATGTGTTTTCCTGTTTTTCTTTAAGGACTTC	-	9	4	0.44
intergenic	Olfr1240(dist=35224),Olfr1241(dist=6622)	chr2	89475567	89475567	A	G	27	12	0.44
intronic	Etv6	chr6	134201844	134201844	A	T	50	22	0.44
downstream	Defa21(dist=691)	chr8	21027208	21027208	G	A	9	4	0.44
intergenic	Ccng1(dist=51210),Gabrg2(dist=1103694)	chr11	40806496	40806496	G	T	7	3	0.43
intergenic	Adam6a(dist=217482),Mir7094-1(dist=705511)	chr12	113763896	113763896	T	A	14	6	0.43
intronic	Trpc7	chr13	56829467	56829467	G	A	46	20	0.43
intergenic	Gm3629(dist=45268),Gm3636(dist=6183)	chr14	6729500	6729500	C	A	7	3	0.43
intergenic	Gm10406(dist=41365),Gm3696(dist=14211)	chr14	7068814	7068814	G	C	7	3	0.43
intergenic	Zfp763(dist=21296),Phf8-ps(dist=9466)	chr17	33054677	33054677	T	C	76	33	0.43
intergenic	Kcna4(dist=294966),Gm13923(dist=1429075)	chr2	107593470	107593471	TT	CC	14	6	0.43
intronic	Ccdc171	chr4	83540788	83540788	C	T	14	6	0.43
intergenic	Tpk1(dist=368396),Gm35216(dist=45814)	chr6	44034674	44034674	A	C	63	27	0.43
intronic	Ccdc91	chr6	147544541	147544541	G	C	69	30	0.43
intronic	Vmn2r40	chr7	8913751	8913751	A	G	7	3	0.43
intergenic	D130040H23Rik(dist=18221),Gm10033(dist=46931)	chr8	69321598	69321598	G	A	54	23	0.43
intronic	A530032D15Rik	chr1	85095133	85095133	C	G	24	10	0.42
intergenic	Mpz(dist=6059),Pcp4l1(dist=6075)	chr1	171167189	171167189	T	C	26	11	0.42
intergenic	Sel1l(dist=1368516),4930559C10Rik(dist=198784)	chr12	93217673	93217673	T	C	24	10	0.42
intergenic	Adam6a(dist=222451),Mir7094-1(dist=700541)	chr12	113768865	113768866	CT	TA	43	18	0.42
intergenic	Gm30214(dist=984621),Dad1(dist=211398)	chr14	54024087	54024087	A	T	62	26	0.42
intergenic	Atpsckmt(dist=1655),Tas2r119(dist=558099)	chr15	31619190	31619190	A	G	59	25	0.42
intergenic	Cox6c(dist=15044),Rgs22(dist=56187)	chr15	35953290	35953290	G	T	60	25	0.42
intergenic	NONE(dist=NONE),Iftap(dist=1579169)	chr2	99981610	99981610	G	A	55	23	0.42
intergenic	NONE(dist=NONE),Iftap(dist=1579159)	chr2	99981620	99981620	T	G	62	26	0.42
intronic	Mup22	chr4	60819698	60819698	T	C	12	5	0.42
intronic	Skint11	chr4	114168835	114168835	T	G	60	25	0.42
intronic	Sema3c	chr5	17609693	17609693	A	G	12	5	0.42
intergenic	C5ar1(dist=4644),Inafm1(dist=7829)	chr7	16264184	16264184	A	G	52	22	0.42
intergenic	Defa17(dist=2757),Defa34(dist=6304)	chr8	21659493	21659493	G	A	19	8	0.42
intergenic	Lonrf1(dist=65819),Trmt9b(dist=142369)	chr8	36315178	36315179	TG	CA	53	22	0.42
intergenic	A330008L17Rik(dist=1527202),Cdh11(dist=1371455)	chr8	101260640	101260640	G	C	45	19	0.42
intronic	Utp4	chr8	106922091	106922091	G	C	33	14	0.42
intergenic	Ldoc1(dist=136691),4933402E13Rik(dist=435858)	chrX	61847641	61847641	C	T	55	23	0.42
intergenic	Car5b(dist=34193),Siah1b(dist=8500)	chrX	164062203	164062203	G	A	52	22	0.42
intergenic	4930598F16Rik(dist=103147),1700063A18Rik(dist=170994)	chr1	95819665	95819665	A	G	34	14	0.41
intergenic	Olfr414(dist=10197),Olfr220(dist=7044)	chr1	174441581	174441581	G	A	41	17	0.41
intergenic	Gm3739(dist=2599),Gm5797(dist=6144)	chr14	7317844	7317844	G	C	27	11	0.41
intergenic	Olfr743(dist=46351),Olfr744(dist=37524)	chr14	50580700	50580700	A	T	32	13	0.41
intergenic	Slitrk1(dist=512418),Slitrk6(dist=1321921)	chr14	109426657	109426657	G	C	44	18	0.41
intronic	Cdh12	chr15	21190369	21190369	C	T	27	11	0.41
intergenic	9130008F23Rik(dist=11124),Glyatl3(dist=13059)	chr17	40891682	40891682	A	C	46	19	0.41
intronic	Lrfn2	chr17	49001103	49001103	G	T	39	16	0.41
intergenic	4930556G01Rik(dist=1096476),Map3k7(dist=11887)	chr4	31952220	31952220	C	T	17	7	0.41
intergenic	Cntnap5b(dist=74336),Gm20268(dist=590834)	chr1	100564934	100564934	T	A	10	4	0.4
intergenic	Gm10825(dist=22386),Slc2a12(dist=215155)	chr10	22429856	22429856	T	A	15	6	0.4
intergenic	Gm10825(dist=23992),Slc2a12(dist=213549)	chr10	22431462	22431462	C	A	10	4	0.4
intronic	Specc1	chr11	61996543	61996543	T	C	40	16	0.4
intronic	Spock1	chr13	57446001	57446001	G	C	68	27	0.4
intergenic	2610042L04Rik(dist=115580),Gm3173(dist=28281)	chr14	4470267	4470267	T	C	10	4	0.4
intergenic	Dscam(dist=179298),Bace2(dist=6695)	chr16	97350033	97350033	C	A	10	4	0.4
intergenic	S100a6(dist=20640),S100a7a(dist=19248)	chr3	90635054	90635054	C	A	48	19	0.4
intergenic	Gm32875(dist=185701),Pdha2(dist=59828)	chr3	141150176	141150176	A	G	5	2	0.4
intergenic	Creb5(dist=97446),Tril(dist=17659)	chr6	53797809	53797809	G	C	43	17	0.4
intergenic	Gm9871(dist=114908),Cntn3(dist=246416)	chr6	101916890	101916890	A	C	62	25	0.4
intergenic	Vmn2r37(dist=23556),Vmn2r46(dist=238356)	chr7	9247209	9247209	T	A	5	2	0.4
intergenic	1700026F02Rik(dist=27723),Gm7827(dist=85891)	chr8	71054478	71054478	T	C	10	4	0.4
intergenic	Fcho1(dist=72406),Zfp709(dist=83981)	chr8	71798087	71798087	G	A	15	6	0.4
intergenic	Ldoc1(dist=136687),4933402E13Rik(dist=435862)	chrX	61847637	61847637	C	T	53	21	0.4
ncRNA_intronic	4933407K13Rik	chrX	75749637	75749637	G	T	10	4	0.4
intronic	Col4a5	chrX	141648589	141648589	C	T	48	19	0.4
intergenic	Nfasc(dist=52724),Lrrn2(dist=85834)	chr1	132794521	132794521	G	A	31	12	0.39
intronic	Ust	chr10	8452670	8452670	A	G	23	9	0.39
intergenic	Gm30948(dist=195996),Mir6388(dist=211816)	chr12	115483904	115483904	G	A	23	9	0.39
intergenic	Slc5a7(dist=9025),1700025K24Rik(dist=44524)	chr17	54308059	54308059	A	G	33	13	0.39
intergenic	Vmn2r118(dist=3222),Pot1b(dist=23296)	chr17	55627894	55627894	T	A	23	9	0.39
intergenic	Vmn2r118(dist=3238),Pot1b(dist=23280)	chr17	55627910	55627910	T	A	28	11	0.39
intergenic	1700010I02Rik(dist=251637),Gm6194(dist=254863)	chr3	8206524	8206524	T	A	36	14	0.39
intergenic	1700018B24Rik(dist=411116),Pcdh18(dist=723077)	chr3	49020219	49020219	G	A	23	9	0.39
intronic	Skint5	chr4	113666743	113666743	G	T	46	18	0.39
intergenic	Defb34(dist=10998),Spag11b(dist=3221)	chr8	19137538	19137538	T	A	18	7	0.39
intergenic	Serpine2(dist=277187),Fam124b(dist=62847)	chr1	80135852	80135852	G	A	13	5	0.38
intergenic	D830032E09Rik(dist=1487809),Cdh7(dist=544144)	chr1	109438756	109438756	C	A	48	18	0.38
intronic	Ust	chr10	8382494	8382494	T	C	13	5	0.38
intergenic	Tmem121(dist=261444),Adam6b(dist=38599)	chr12	113450966	113450966	C	T	26	10	0.38
intergenic	Mir7094-2(dist=199896),Gm30948(dist=549061)	chr12	114713590	114713590	T	C	34	13	0.38
intergenic	Gm30948(dist=120157),Mir6388(dist=287655)	chr12	115408065	115408065	C	T	21	8	0.38
intergenic	Gm53057(dist=30872),Gm10324(dist=383380)	chr13	65730073	65730073	T	C	24	9	0.38
intergenic	Mir466f-4(dist=208595),Irx1(dist=642428)	chr13	71315804	71315804	G	C	16	6	0.38
intergenic	Gm3752(dist=3366),Gm3558(dist=52903)	chr14	7492248	7492248	C	T	16	6	0.38
intergenic	Gm3558(dist=41122),Flnb(dist=208269)	chr14	7609688	7609688	T	C	8	3	0.38
intergenic	Ube2e2(dist=588275),Gm2237(dist=81259)	chr14	19482542	19482542	A	G	8	3	0.38
intergenic	Slitrk1(dist=1393478),Slitrk6(dist=440861)	chr14	110307717	110307717	T	C	34	13	0.38
intronic	Brd4	chr17	32263198	32263198	C	G	58	22	0.38
intergenic	Foxp4(dist=67230),1700122O11Rik(dist=44876)	chr17	47991862	47991869	ACTCAGTG	-	53	20	0.38
intergenic	Scn7a(dist=60657),Gm1322(dist=328267)	chr2	66845567	66845567	C	T	8	3	0.38
intergenic	Tdpoz9(dist=1315),Tdpoz5(dist=15434)	chr3	93944858	93944858	C	T	13	5	0.38
intergenic	Chil5(dist=40779),Chia1(dist=39708)	chr3	106073674	106073674	C	T	8	3	0.38
intergenic	Megf9(dist=79285),Gm32209(dist=10965)	chr4	70614213	70614213	T	C	45	17	0.38
intergenic	Megf9(dist=81819),Gm32209(dist=8431)	chr4	70616747	70616747	C	T	50	19	0.38
intergenic	Dmac1(dist=23180),Ptprd(dist=639749)	chr4	75301472	75301488	AGGAGAGGAGAGGGGGA	-	8	3	0.38
intergenic	Ube4b(dist=10112),Rbp7(dist=12959)	chr4	149436743	149436743	C	T	13	5	0.38
downstream	Cyp3a41a(dist=453)	chr5	145693596	145693596	C	T	16	6	0.38
intergenic	4930571K23Rik(dist=39818),Kdm8(dist=33789)	chr7	125410831	125410831	C	T	13	5	0.38
intergenic	Clec3a(dist=1116),Wwox(dist=10403)	chr8	114429249	114429249	G	A	34	13	0.38
intergenic	Pknox2(dist=20254),Tmem218(dist=40647)	chr9	37167576	37167576	T	A	42	16	0.38
intergenic	Gm35496(dist=629844),Acot10(dist=832041)	chr15	19833173	19833173	T	A	38	14	0.37
intergenic	Gm19303(dist=238581),Eif3h(dist=152372)	chr15	51634191	51634191	A	G	54	20	0.37
intergenic	Unc5cl(dist=302148),Lrfn2(dist=161750)	chr17	48770832	48770832	G	A	41	15	0.37
UTR3	P2rx3(NM_145526:c.*1510C>T)	chr2	84997503	84997503	G	A	46	17	0.37
intergenic	Bbs7(dist=4560),Trpc3(dist=2533)	chr3	36617949	36617949	G	A	60	22	0.37
intergenic	Gm6634(dist=1879576),Sis(dist=201690)	chr3	72686867	72686867	G	C	60	22	0.37
intronic	Vmn2r31	chr7	7398949	7398949	C	T	19	7	0.37
intergenic	Unc5d(dist=1222083),4933433F19Rik(dist=126675)	chr8	30441719	30441720	TC	GT	41	15	0.37
intronic	Rora	chr9	68661139	68661139	T	G	43	16	0.37
intronic	Slc39a10	chr1	46887227	46887227	C	G	39	14	0.36
intergenic	Olfr417(dist=10275),Olfr248(dist=10923)	chr1	174380123	174380123	A	G	11	4	0.36
intergenic	Gm53057(dist=372649),Gm10324(dist=41603)	chr13	66071850	66071850	G	C	11	4	0.36
intergenic	Mtx3(dist=139721),Cmya5(dist=42776)	chr13	92997939	92997939	T	C	11	4	0.36
intronic	Ctnnd2	chr15	30730480	30730495	ACACACACACACACAC	-	58	21	0.36
intergenic	Vmn2r37(dist=14600),Vmn2r46(dist=247312)	chr7	9238253	9238253	G	A	14	5	0.36
intergenic	Zfp536(dist=108432),Uri1(dist=81808)	chr7	37878184	37878184	G	T	45	16	0.36
intergenic	Gm28453(dist=31365),Gm5591(dist=43559)	chr7	38474580	38474580	G	A	28	10	0.36
intergenic	2610005L07Rik(dist=2860),Gm21119(dist=187253)	chr8	20427674	20427674	A	G	11	4	0.36
intergenic	AY761185(dist=58863),Defa21(dist=21934)	chr8	21003611	21003611	A	G	11	4	0.36
intergenic	Gpm6a(dist=57018),Gm51573(dist=254596)	chr8	55117896	55117897	CC	AG	11	4	0.36
intronic	Spock3	chr8	63016936	63016936	C	T	14	5	0.36
intergenic	Got2(dist=109702),NONE(dist=NONE)	chr8	95998103	95998103	C	T	25	9	0.36
intergenic	Btbd35f20(dist=338410),Gm21637(dist=239716)	chrX	31722328	31722328	A	T	33	12	0.36
intergenic	Ccdc28a(dist=138057),Nhsl1(dist=34637)	chr10	18373038	18373038	T	C	63	22	0.35
intronic	Lama2	chr10	27116260	27116260	T	C	65	23	0.35
intronic	Cfap54	chr10	92861541	92861541	A	C	55	19	0.35
intergenic	Glra1(dist=213401),Nmur2(dist=203391)	chr11	55821599	55821599	T	C	26	9	0.35
intergenic	Tmem121(dist=269485),Adam6b(dist=30558)	chr12	113459007	113459007	A	T	51	18	0.35
intergenic	Tmem161b(dist=743685),Ccnh(dist=149734)	chr13	85039651	85039651	G	A	34	12	0.35
intergenic	Olfr724(dist=2673),Olfr725(dist=70622)	chr14	49963769	49963769	G	A	48	17	0.35
intergenic	Cdh12(dist=705759),Hnrnpa1l2-ps2(dist=418528)	chr15	22295292	22295292	G	T	20	7	0.35
intronic	Catsperd	chr17	56647895	56647895	T	G	20	7	0.35
intronic	Dcdc5	chr2	106144657	106144657	T	C	46	16	0.35
intronic	Zfp987	chr4	146101160	146101160	C	G	17	6	0.35
intergenic	4930554C24Rik(dist=473519),Tent5a(dist=62569)	chr9	85257870	85257870	A	G	83	29	0.35
intergenic	Ctag2(dist=393715),Slitrk2(dist=1206586)	chrX	65442732	65442732	G	A	49	17	0.35
intergenic	Nckap5(dist=109317),Mgat5(dist=265037)	chr1	126939949	126939949	A	G	32	11	0.34
intronic	Lax1	chr1	133689198	133689198	G	A	47	16	0.34
intronic	Map7	chr10	20160350	20160350	A	G	94	32	0.34
intergenic	Gm13793(dist=840689),Lrrc4c(dist=746774)	chr2	95571395	95571395	G	A	29	10	0.34
intronic	Skint5	chr4	113755207	113755207	C	T	59	20	0.34
intronic	Skint5	chr4	113894086	113894086	T	G	67	23	0.34
intergenic	Pdzrn3(dist=107670),Gm9871(dist=288682)	chr6	101485567	101485567	A	G	35	12	0.34
intergenic	Cntnap5b(dist=74333),Gm20268(dist=590836)	chr1	100564931	100564932	TG	CA	9	3	0.33
intergenic	Cntnap5a(dist=352260),B020011L13Rik(dist=841553)	chr1	116939582	116939582	A	T	33	11	0.33
intergenic	Cxcr4(dist=104569),Thsd7b(dist=576436)	chr1	128696868	128696868	A	G	51	17	0.33
intergenic	Rtkn2(dist=5797),Arid5b(dist=45932)	chr10	68049661	68049661	T	C	33	11	0.33
intergenic	Adam6a(dist=566445),Mir7094-1(dist=356548)	chr12	114112859	114112859	C	T	18	6	0.33
intergenic	Serpinb6d(dist=132639),Serpinb6e(dist=28121)	chr13	33804224	33804224	T	A	9	3	0.33
intergenic	Gm13483(dist=251089),Gm13498(dist=224628)	chr2	50685056	50685056	A	T	12	4	0.33
intergenic	Tdpoz1(dist=73511),Tdpoz4(dist=46604)	chr3	93749794	93749794	G	A	15	5	0.33
intergenic	Tdpoz5(dist=67154),Spopfm2(dist=34614)	chr3	94139798	94139798	T	C	15	5	0.33
intergenic	Gm11217(dist=432844),Pappa(dist=414727)	chr4	64709447	64709447	C	T	9	3	0.33
intergenic	Tlr4(dist=1406650),Gm12911(dist=59426)	chr4	68253231	68253231	A	C	42	14	0.33
intergenic	C630043F03Rik(dist=154126),Aldoart1(dist=492527)	chr4	72358056	72358056	A	G	6	2	0.33
intronic	Zfp987	chr4	146101168	146101168	G	A	18	6	0.33
intergenic	Gm20756(dist=183137),Grm8(dist=1114757)	chr6	26160364	26160364	G	A	9	3	0.33
intergenic	Vmn2r32(dist=20131),Vmn2r33(dist=50863)	chr7	7500104	7500104	C	A	12	4	0.33
intergenic	Vmn2r35(dist=44625),Vmn2r36(dist=12161)	chr7	7864492	7864492	G	C	12	4	0.33
intergenic	Vmn2r43(dist=52930),Vmn2r44(dist=53931)	chr7	8313529	8313529	T	G	18	6	0.33
intergenic	Vmn2r39(dist=26512),Vmn2r38(dist=17602)	chr7	9057194	9057194	T	G	18	6	0.33
intronic	Vmn2r37	chr7	9218738	9218738	A	C	12	4	0.33
intergenic	Olfr624(dist=35298),Olfr243(dist=10269)	chr7	103706327	103706327	G	A	58	19	0.33
intergenic	Gm21119(dist=30641),6820431F20Rik(dist=174475)	chr8	20093811	20093811	T	C	15	5	0.33
intergenic	Defa29(dist=12101),Defa2(dist=39396)	chr8	21339121	21339121	A	G	21	7	0.33
intergenic	Defa29(dist=12103),Defa2(dist=39394)	chr8	21339123	21339123	C	T	21	7	0.33
intergenic	Defa42(dist=6279),Defa20(dist=46462)	chr8	21462796	21462796	T	A	18	6	0.33
intronic	Nek3	chr8	22140581	22140581	-	GTGT	33	11	0.33
intronic	Trmt9b	chr8	36466273	36466273	G	A	60	20	0.33
intergenic	Gm51573(dist=108429),Gm51598(dist=15116)	chr8	55483348	55483349	TC	GA	6	2	0.33
intergenic	Zfp868(dist=26739),Zfp964(dist=2269)	chr8	69652287	69652287	T	G	39	13	0.33
intergenic	Olfr44(dist=3194),Olfr957(dist=13601)	chr9	39497182	39497182	T	G	40	13	0.33
UTR5	Mthfsl(NM_001359992:c.-3800C>T)	chr9	88719495	88719495	G	A	12	4	0.33
intergenic	H2ab2(dist=41455),H2ab1(dist=291777)	chrX	116722980	116722980	A	G	15	5	0.33
intergenic	Nap1l3(dist=651839),Cldn34c1(dist=54296)	chrX	123049224	123049227	GTGT	-	9	3	0.33
intronic	B020011L13Rik	chr1	117790261	117790261	T	C	65	21	0.32
ncRNA_intronic	Speer5-ps1	chr10	44212306	44212307	AA	CT	22	7	0.32
ncRNA_intronic	Speer5-ps1	chr10	44212309	44212309	-	C	22	7	0.32
intronic	Syne2	chr12	76047713	76047713	T	C	50	16	0.32
intronic	Habp4	chr13	64174501	64174501	G	A	37	12	0.32
intergenic	Angpt1(dist=323565),Rspo2(dist=20248)	chr15	43000542	43000547	GTGTGT	-	41	13	0.32
intergenic	Scaf4(dist=12658),Hunk(dist=89236)	chr16	90297161	90297161	A	G	38	12	0.32
intergenic	Tbl3(dist=1257),Rnf151(dist=6930)	chr17	24708910	24708910	T	A	44	14	0.32
intergenic	H2-T3(dist=14722),Rpp21(dist=50800)	chr17	36204873	36204873	G	A	53	17	0.32
intergenic	Nkx2-3(dist=18334),Gm4311(dist=3154)	chr19	43634226	43634226	T	C	19	6	0.32
intergenic	Gm32561(dist=45296),Mrps28(dist=63942)	chr3	8738204	8738204	A	C	50	16	0.32
intergenic	Tlr4(dist=1406659),Gm12911(dist=59417)	chr4	68253240	68253240	A	C	41	13	0.32
intergenic	Gm32209(dist=187177),Tle1(dist=1257629)	chr4	70852316	70852316	C	T	25	8	0.32
intergenic	Skint10(dist=15737),Skint6(dist=14018)	chr4	112790598	112790598	C	T	53	17	0.32
intronic	Cdon	chr9	35465755	35465755	A	G	37	12	0.32
intergenic	Impg1(dist=123173),Htr1b(dist=1039680)	chr9	80588611	80588611	A	C	76	24	0.32
intergenic	Crygf(dist=43263),Map2(dist=203755)	chr1	65971574	65971574	C	T	39	12	0.31
intergenic	Usp40(dist=39819),Ugt1a10(dist=7041)	chr1	88048370	88048370	C	G	29	9	0.31
intergenic	Gpr37l1(dist=9507),Elf3(dist=76386)	chr1	135177188	135177188	T	C	32	10	0.31
intronic	Soat1	chr1	156451277	156451277	A	G	13	4	0.31
intergenic	4930553C11Rik(dist=188587),Mat2b(dist=1100502)	chr11	39578812	39578812	G	A	29	9	0.31
intergenic	Lrrc74a(dist=79209),Irf2bpl(dist=37699)	chr12	86843004	86843004	C	T	29	9	0.31
intergenic	Mir7094-2(dist=278919),Gm30948(dist=470038)	chr12	114792613	114792613	G	A	29	9	0.31
intergenic	Gm19428(dist=62099),Gm53057(dist=69797)	chr13	65619800	65619808	GAGACAGGG	-	16	5	0.31
intergenic	2410141K09Rik(dist=419279),Uqcrb(dist=40179)	chr13	66860397	66860397	A	T	13	4	0.31
intergenic	Gm3383(dist=156468),Gm3411(dist=295340)	chr14	5964407	5964407	C	T	26	8	0.31
intergenic	Gm16525(dist=11337),Gm3739(dist=36659)	chr14	7256149	7256149	C	G	13	4	0.31
downstream	4930447J18Rik(dist=922)	chr14	47945111	47945111	A	C	49	15	0.31
intergenic	Cdh18(dist=15885),Basp1(dist=1872974)	chr15	23490303	23490303	G	A	32	10	0.31
intronic	Oxr1	chr15	41575019	41575019	G	A	54	17	0.31
intergenic	Zfp763(dist=19489),Phf8-ps(dist=11273)	chr17	33052870	33052870	T	G	48	15	0.31
intergenic	Gm4710(dist=5012),NONE(dist=NONE)	chr17	75894051	75894082	ACACACACACACACACACACACACACACACAT	-	16	5	0.31
intergenic	Nkx2-3(dist=18343),Gm4311(dist=3145)	chr19	43634235	43634235	T	C	16	5	0.31
ncRNA_intronic	B230217O12Rik	chr19	57326951	57326951	A	G	26	8	0.31
intergenic	2700089I24Rik(dist=111993),Rab11fip2(dist=231500)	chr19	59671384	59671384	C	T	62	19	0.31
intergenic	2700089I24Rik(dist=111995),Rab11fip2(dist=231498)	chr19	59671386	59671386	C	T	61	19	0.31
intergenic	Otor(dist=211563),Pcsk2os1(dist=242200)	chr2	143293276	143293276	G	T	13	4	0.31
downstream	Wwtr1(dist=596)	chr3	57455047	57455048	CA	TG	26	8	0.31
intronic	Tdpoz9	chr3	93941473	93941473	T	A	16	5	0.31
intergenic	Tdpoz5(dist=79157),Tdpoz9(dist=7510)	chr3	94040471	94040471	G	A	16	5	0.31
intergenic	Fam110b(dist=116691),Ubxn2b(dist=273313)	chr4	5917792	5917792	A	G	13	4	0.31
intergenic	A630077J23Rik(dist=6724),Olfr159(dist=3862)	chr4	43766188	43766188	C	A	26	8	0.31
upstream	Mup16(dist=235)	chr4	61519721	61519721	T	A	16	5	0.31
intronic	Skint5	chr4	113613818	113613818	T	C	49	15	0.31
intergenic	Gm20482(dist=21348),Vmn2r41(dist=23361)	chr7	8114544	8114544	T	G	13	4	0.31
intergenic	Vmn2r43(dist=47180),Vmn2r44(dist=59681)	chr7	8307779	8307779	T	G	16	5	0.31
intergenic	Vmn2r45(dist=84839),Vmn2r47(dist=227340)	chr7	8573798	8573798	A	C	16	5	0.31
intergenic	1700034K08Rik(dist=1140481),Gm31957(dist=327146)	chr9	94146214	94146214	T	G	48	15	0.31
intergenic	Cdh19(dist=484367),Dsel(dist=396742)	chr1	111461960	111461960	T	C	23	7	0.3
intronic	Katna1	chr10	7740904	7740904	C	T	37	11	0.3
intronic	Tanc2	chr11	105813987	105813987	C	A	30	9	0.3
intergenic	Gm1995(dist=6006),Gm2016(dist=2376)	chr12	87871696	87871696	C	A	40	12	0.3
UTR3	Gm2016(NM_001122662:c.*326C>G)	chr12	87877345	87877345	C	G	10	3	0.3
intronic	Gm19428	chr13	65549067	65549067	G	C	10	3	0.3
intronic	2410141K09Rik	chr13	66421746	66421746	C	T	10	3	0.3
intergenic	Cast(dist=42788),Pcsk1(dist=238309)	chr13	74851548	74851548	T	C	30	9	0.3
intergenic	Mast4(dist=156422),Gm30551(dist=100481)	chr13	103490914	103490914	T	C	80	24	0.3
intergenic	Gm38397(dist=280803),3110015C05Rik(dist=22386)	chr13	111189083	111189083	A	G	20	6	0.3
intergenic	Gm3411(dist=19838),Gm33933(dist=276875)	chr14	6307088	6307088	T	C	23	7	0.3
intergenic	Klf12(dist=656456),Prr30(dist=391438)	chr14	100806252	100806252	T	C	47	14	0.3
intergenic	Slitrk1(dist=296786),Slitrk6(dist=1537553)	chr14	109211025	109211025	T	C	40	12	0.3
intronic	Cdh6	chr15	13113697	13113697	G	C	10	3	0.3
intergenic	Tspyl5(dist=20202),Mtdh(dist=374634)	chr15	33708085	33708085	T	G	27	8	0.3
intronic	Samd12	chr15	53527042	53527042	T	A	47	14	0.3
ncRNA_intronic	Cyp2c53-ps	chr19	39230843	39230843	T	C	27	8	0.3
intergenic	Triqk(dist=553450),Runx1t1(dist=208367)	chr4	13534935	13534935	T	G	57	17	0.3
intergenic	A430085M09Rik(dist=1633629),Tyrp1(dist=603100)	chr4	80231113	80231113	T	G	27	8	0.3
intronic	Skint6	chr4	113262891	113262891	T	C	47	14	0.3
intronic	Skint5	chr4	113572365	113572365	T	C	50	15	0.3
intronic	Skint5	chr4	113668231	113668231	T	C	43	13	0.3
exonic	Gm21663	chr5	25938769	25938769	C	T	10	3	0.3
intergenic	Vmn2r32(dist=56370),Vmn2r33(dist=14624)	chr7	7536343	7536343	G	A	10	3	0.3
intergenic	Vmn2r33(dist=35837),Vmn2r34(dist=69206)	chr7	7602623	7602623	A	G	10	3	0.3
intronic	Agbl1	chr7	76601149	76601149	G	A	47	14	0.3
ncRNA_intronic	2610005L07Rik	chr8	20421766	20421766	G	A	10	3	0.3
intronic	Dixdc1	chr9	50708814	50708814	A	T	61	18	0.3
intergenic	Cep162(dist=278204),Tbx18(dist=169029)	chr9	87533736	87533771	ATATATATATATATATATATATATATATATATATAC	-	10	3	0.3
intergenic	Xlr3c(dist=16625),Xlr5c(dist=3182)	chrX	73282015	73282015	G	A	33	10	0.3
intergenic	Traf3ip1(dist=8836),Asb1(dist=2422)	chr1	91538143	91538143	T	C	35	10	0.29
intergenic	NONE(dist=NONE),Cntnap5a(dist=560061)	chr1	115124676	115124676	A	G	21	6	0.29
intergenic	Ddx18(dist=54845),Gm28590(dist=582320)	chr1	121622825	121622825	G	A	14	4	0.29
intronic	Ndufs2	chr1	171244173	171244173	A	G	35	10	0.29
intronic	Traf5	chr1	192084671	192084671	C	T	7	2	0.29
intronic	Eya4	chr10	23343012	23343012	C	T	17	5	0.29
intronic	Nr2c1	chr10	94170762	94170762	T	C	21	6	0.29
intergenic	Adck1(dist=154744),Nrxn3(dist=178034)	chr12	88616470	88616470	T	C	41	12	0.29
intergenic	1700019M22Rik(dist=914353),Gm47415(dist=1114782)	chr12	96961575	96961575	C	G	17	5	0.29
intergenic	Gm53057(dist=233500),Gm10324(dist=180752)	chr13	65932701	65932701	T	C	55	16	0.29
intergenic	Gm3383(dist=318186),Gm3411(dist=133622)	chr14	6126125	6126125	T	G	17	5	0.29
intergenic	Gm3629(dist=46503),Gm3636(dist=4948)	chr14	6730735	6730735	G	T	7	2	0.29
intergenic	Gm3636(dist=95044),Gm3667(dist=16399)	chr14	6852101	6852101	G	A	38	11	0.29
upstream	Gm3558(dist=521)	chr14	7569087	7569087	C	T	7	2	0.29
ncRNA_intronic	Otx2os1	chr14	48790766	48790766	C	A	45	13	0.29
intergenic	Gm35496(dist=423321),Acot10(dist=1038564)	chr15	19626650	19626650	C	T	14	4	0.29
intergenic	Acot10(dist=305698),Cdh12(dist=139004)	chr15	20972448	20972448	T	C	24	7	0.29
intergenic	Erg(dist=100509),Ets2(dist=15305)	chr16	95687102	95687102	A	C	35	10	0.29
intergenic	Sult1c1(dist=135591),Slc5a7(dist=147368)	chr17	54126222	54126222	T	C	45	13	0.29
intronic	Alk	chr17	72465113	72465113	C	G	42	12	0.29
ncRNA_intronic	Cyp2c53-ps	chr19	39230848	39230848	G	C	28	8	0.29
intergenic	NONE(dist=NONE),Iftap(dist=359582)	chr2	101201197	101201197	A	G	24	7	0.29
intronic	Sel1l2	chr2	140289971	140289971	C	A	31	9	0.29
intergenic	1700008P02Rik(dist=282791),Pkia(dist=463370)	chr3	6903234	6903234	C	G	14	4	0.29
intergenic	5430434I15Rik(dist=88235),Ankrd50(dist=152905)	chr3	38296354	38296354	A	C	84	24	0.29
intergenic	Nbea(dist=96093),Tm4sf1(dist=1005817)	chr3	56279794	56279794	C	T	34	10	0.29
intergenic	Tdpoz5(dist=24403),Tdpoz9(dist=62264)	chr3	93985717	93985717	G	C	17	5	0.29
exonic	Spopfm2	chr3	94175943	94175943	C	A	21	6	0.29
intergenic	Gm32209(dist=1117696),Tle1(dist=327110)	chr4	71782835	71782835	G	A	17	5	0.29
intronic	Skint5	chr4	113671613	113671613	C	T	68	20	0.29
intronic	Skint5	chr4	113671620	113671620	T	G	63	18	0.29
upstream	Zfp991(dist=837)	chr4	146269547	146269548	AT	TC	66	19	0.29
exonic	Rex2	chr4	147058981	147058981	T	C	17	5	0.29
intergenic	Vmn2r45(dist=247983),Vmn2r47(dist=64196)	chr7	8736942	8736942	T	A	7	2	0.29
intergenic	Vmn2r38(dist=30695),Vmn2r37(dist=77089)	chr7	9128460	9128460	T	A	21	6	0.29
intergenic	Obox2(dist=71128),Obox1(dist=77586)	chr7	15469671	15469671	G	C	14	4	0.29
intergenic	Itgam(dist=5578),Itgax(dist=5481)	chr7	128124069	128124069	C	T	21	6	0.29
ncRNA_intronic	6820431F20Rik	chr8	20276253	20276254	TT	-	14	4	0.29
intergenic	Gm21119(dist=33719),Gm21944(dist=202077)	chr8	20674422	20674422	T	C	21	6	0.29
intergenic	Gm8179(dist=316957),Gm3985(dist=389701)	chr8	32498804	32498804	C	T	7	2	0.29
intergenic	Gm51573(dist=34345),Gm51598(dist=89201)	chr8	55409264	55409264	T	C	14	4	0.29
intergenic	Got2(dist=1908655),Gm15679(dist=1214831)	chr8	97797056	97797056	A	G	24	7	0.29
intergenic	Wdr72(dist=381618),Gm16551(dist=183616)	chr9	74664821	74664821	C	G	17	5	0.29
intronic	Slc6a20b	chr9	123616438	123616438	A	C	14	4	0.29
intronic	Pcdh11x	chrX	120427071	120427071	A	C	77	22	0.29
intergenic	Gulp1(dist=455258),Col3a1(dist=59444)	chr1	45252094	45252094	C	A	18	5	0.28
intergenic	Crygf(dist=100815),Map2(dist=146203)	chr1	66029126	66029126	T	A	46	13	0.28
intergenic	Gm29461(dist=175818),Slco6d1(dist=54609)	chr1	98366515	98366515	C	T	18	5	0.28
intronic	Atp10b	chr11	43192320	43192320	G	A	32	9	0.28
intergenic	Timd2(dist=22337),Havcr1(dist=10782)	chr11	46729441	46729441	T	G	40	11	0.28
intergenic	Gm8300(dist=27631),Gm2042(dist=56769)	chr12	87545896	87545896	T	C	29	8	0.28
intronic	Rab3c	chr13	110081052	110081052	T	C	47	13	0.28
intergenic	Gm3752(dist=194213),2610042L04Rik(dist=7714)	chr14	4327049	4327049	T	A	29	8	0.28
intergenic	Gm3173(dist=5394),Gm3264(dist=329620)	chr14	4525903	4525903	A	C	39	11	0.28
intergenic	Gm30214(dist=667815),Dad1(dist=528204)	chr14	53707281	53707281	C	T	43	12	0.28
intronic	Ugt3a2	chr15	9369911	9369911	T	A	29	8	0.28
intronic	Cpq	chr15	33174887	33174887	G	A	36	10	0.28
intronic	Ext1	chr15	53338913	53338913	C	A	47	13	0.28
intronic	Fam186a	chr15	99921129	99921129	G	A	32	9	0.28
intergenic	Mir125b-2(dist=546089),E330011O21Rik(dist=58431)	chr16	78192432	78192432	T	C	29	8	0.28
intergenic	4930443O20Rik(dist=32069),Aplnr(dist=17830)	chr2	85118530	85118530	A	C	29	8	0.28
intronic	Ubr1	chr2	120927174	120927174	C	G	39	11	0.28
intergenic	Gm14062(dist=187435),Btbd3(dist=192318)	chr2	138064266	138064266	G	C	40	11	0.28
intergenic	Spopfm2(dist=86081),Them4(dist=45858)	chr3	94264274	94264274	T	C	25	7	0.28
intergenic	Gm11780(dist=107802),Bpnt2(dist=125224)	chr4	4637260	4637260	A	G	39	11	0.28
intergenic	Skint1(dist=41423),Skint4(dist=1055)	chr4	112070961	112070961	C	A	57	16	0.28
intergenic	Skint1(dist=41425),Skint4(dist=1053)	chr4	112070963	112070963	T	A	57	16	0.28
intronic	Mindy4	chr6	55209131	55209131	A	G	53	15	0.28
intronic	Slco3a1	chr7	74366152	74366152	A	T	53	15	0.28
ncRNA_intronic	Gm4759	chr7	106426090	106426090	T	C	18	5	0.28
intronic	Defb8	chr8	19447104	19447104	T	G	92	26	0.28
intergenic	Gm8179(dist=317913),Gm3985(dist=388745)	chr8	32499760	32499760	A	C	32	9	0.28
intergenic	NONE(dist=NONE),Cdh11(dist=666299)	chr8	101965796	101965796	G	A	18	5	0.28
intergenic	NONE(dist=NONE),Cdh11(dist=666294)	chr8	101965801	101965801	T	C	18	5	0.28
intergenic	Lactb(dist=5483),Tpm1(dist=41626)	chr9	66980967	66980967	C	T	64	18	0.28
intronic	Slc6a20b	chr9	123618472	123618472	A	G	18	5	0.28
intergenic	Cdh7(dist=407046),Cdh19(dist=341377)	chr1	110546949	110546949	T	C	22	6	0.27
intronic	Thsd7b	chr1	129460312	129460312	C	G	82	22	0.27
intergenic	Gm10825(dist=68800),Slc2a12(dist=168741)	chr10	22476270	22476270	T	G	33	9	0.27
intergenic	Gm6729(dist=15503),Gm5174(dist=98842)	chr10	86556970	86556970	T	C	11	3	0.27
intergenic	Olfr401(dist=7942),Olfr402(dist=24976)	chr11	74130180	74130180	G	A	11	3	0.27
intergenic	Krtap4-6(dist=48063),Gm11595(dist=57691)	chr11	99714023	99714023	G	A	15	4	0.27
intergenic	BB287469(dist=19605),Gm16381(dist=1560)	chr12	87642560	87642560	C	G	15	4	0.27
intergenic	Gm3752(dist=170051),2610042L04Rik(dist=31876)	chr14	4302887	4302887	G	-	15	4	0.27
intergenic	Gm3752(dist=170125),2610042L04Rik(dist=31802)	chr14	4302961	4302961	C	T	15	4	0.27
intergenic	Gm3173(dist=5399),Gm3264(dist=329615)	chr14	4525908	4525908	T	A	37	10	0.27
intronic	4930555G01Rik	chr14	5052006	5052006	A	T	15	4	0.27
intergenic	Gm3383(dist=163503),Gm3411(dist=288305)	chr14	5971442	5971442	C	A	15	4	0.27
intergenic	Atg14(dist=39373),Ktn1(dist=41504)	chr14	47607807	47607807	C	T	11	3	0.27
intergenic	Rnf19a(dist=74616),Ankrd46(dist=119905)	chr15	36357763	36357763	T	G	41	11	0.27
intergenic	Tmprss15(dist=718070),1700066C05Rik(dist=190209)	chr16	79809167	79809167	C	T	41	11	0.27
intergenic	Gm32865(dist=60137),N6amt1(dist=165609)	chr16	87188576	87188576	C	G	15	4	0.27
intergenic	Mmut(dist=763517),Ptchd4(dist=590441)	chr17	41725506	41725506	T	C	22	6	0.27
intronic	Ext2	chr2	93755950	93755950	G	T	60	16	0.27
intergenic	Lrrc4c(dist=2029270),Iftap(dist=1899845)	chr2	99660934	99660934	C	T	30	8	0.27
intergenic	Slc24a3(dist=12686),BC039771(dist=46344)	chr2	145654851	145654851	T	A	22	6	0.27
intergenic	Pex2(dist=479843),1700008P02Rik(dist=559322)	chr3	6056091	6056091	T	C	11	3	0.27
intergenic	Pex2(dist=479855),1700008P02Rik(dist=559310)	chr3	6056103	6056103	C	T	11	3	0.27
intergenic	1700010I02Rik(dist=251635),Gm6194(dist=254865)	chr3	8206522	8206522	T	A	37	10	0.27
intergenic	1700027H10Rik(dist=600950),Pabpc4l(dist=401938)	chr3	46040259	46040259	C	T	70	19	0.27
intergenic	1700018B24Rik(dist=937788),Pcdh18(dist=196405)	chr3	49546891	49546891	T	C	33	9	0.27
downstream	Wwtr1(dist=591)	chr3	57455053	57455053	G	T	30	8	0.27
intergenic	Tigd4(dist=36946),Tmem154(dist=32214)	chr3	84633978	84633978	C	G	33	9	0.27
intronic	Skint6	chr4	113002927	113002928	AT	GC	44	12	0.27
intergenic	Zfp979(dist=12333),Zfp534(dist=19384)	chr4	147654841	147654841	G	T	60	16	0.27
intergenic	Slc45a1(dist=57048),Gm51276(dist=88676)	chr4	150709222	150709222	T	A	33	9	0.27
intronic	Nadk	chr4	155572899	155572900	CC	-	22	6	0.27
intronic	Cyp3a41a,Cyp3a41b	chr5	145580254	145580254	A	G	22	6	0.27
ncRNA_intronic	Alms1-ps2	chr6	85798795	85798795	G	A	11	3	0.27
intergenic	Igbp1b(dist=386724),4922502N22Rik(dist=270419)	chr6	139045178	139045178	A	C	15	4	0.27
intergenic	Vmn2r36(dist=16096),Vmn2r47(dist=91781)	chr7	7918558	7918558	G	T	15	4	0.27
intergenic	Vmn2r45(dist=118033),Vmn2r47(dist=194146)	chr7	8606992	8606992	T	A	15	4	0.27
intergenic	Psg29(dist=322928),Psg-ps1(dist=133629)	chr7	17538684	17538684	C	A	15	4	0.27
intergenic	1700010N08Rik(dist=331222),Gm5114(dist=215540)	chr7	39191754	39191754	A	G	33	9	0.27
intergenic	Gm51573(dist=34341),Gm51598(dist=89205)	chr8	55409260	55409260	T	C	15	4	0.27
intronic	Slc35f3	chr8	126225947	126225947	C	A	11	3	0.27
intergenic	Gpr165(dist=184535),Pgr15l(dist=168658)	chrX	96903923	96903938	TTCTTTCTTTCTTTCT	-	26	7	0.27
intergenic	Mid1(dist=4723),Asmt(dist=677124)	chrX	169995520	169995520	T	C	15	4	0.27
intronic	Cfhr3	chr1	139590010	139590010	C	T	27	7	0.26
intergenic	4930553C11Rik(dist=188583),Mat2b(dist=1100506)	chr11	39578808	39578808	G	A	27	7	0.26
downstream	Gm5662(dist=493)	chr12	88270142	88270142	G	T	34	9	0.26
intergenic	Mir8099-1(dist=1762336),Flrt2(dist=2426)	chr12	95689800	95689800	G	C	19	5	0.26
intronic	Bcl11b	chr12	107935161	107935161	C	A	31	8	0.26
intergenic	Mir7094-2(dist=331412),Gm30948(dist=417545)	chr12	114845106	114845106	G	T	23	6	0.26
intergenic	Zfp729a(dist=28351),Zfp738(dist=1309)	chr13	67666132	67666132	G	A	42	11	0.26
intronic	Zswim6	chr13	107835083	107835083	A	C	35	9	0.26
intergenic	Isl1(dist=328700),4930435F18Rik(dist=163707)	chr13	116638388	116638388	T	C	97	25	0.26
intergenic	Gm30214(dist=450437),Dad1(dist=745582)	chr14	53489903	53489903	C	T	23	6	0.26
intergenic	Gm30214(dist=615372),Dad1(dist=580647)	chr14	53654838	53654838	T	G	42	11	0.26
intergenic	Spef2(dist=281320),Prlr(dist=147050)	chr15	10030188	10030188	G	T	43	11	0.26
intronic	Adamts12	chr15	11183819	11183819	C	A	47	12	0.26
intergenic	Gm35496(dist=317269),Acot10(dist=1144616)	chr15	19520598	19520598	G	A	38	10	0.26
intergenic	Cdh12(dist=91605),Hnrnpa1l2-ps2(dist=1032682)	chr15	21681138	21681138	-	AGAA	58	15	0.26
intronic	Cpq	chr15	33140422	33140422	T	G	27	7	0.26
intergenic	4930548G14Rik(dist=317761),Csmd3(dist=623019)	chr15	46957619	46957619	G	A	50	13	0.26
intergenic	Has2(dist=488218),Slc22a22(dist=61003)	chr15	57182764	57182764	A	C	19	5	0.26
exonic	Btnl6	chr17	34508343	34508343	A	C	31	8	0.26
intergenic	H2-T3(dist=14723),Rpp21(dist=50799)	chr17	36204874	36204874	-	AC	53	14	0.26
intergenic	Fshb(dist=187504),Kcna4(dist=43434)	chr2	107247155	107247155	C	A	27	7	0.26
intergenic	1700008P02Rik(dist=511804),Pkia(dist=234357)	chr3	7132247	7132247	C	T	31	8	0.26
intronic	Med12l	chr3	59308405	59308405	A	G	35	9	0.26
intergenic	Tlr4(dist=1462763),Gm12911(dist=3293)	chr4	68309344	68309364	AAAATATCACTTTTTGCAGAT	-	27	7	0.26
intronic	Cdk5rap2	chr4	70370221	70370221	A	G	27	7	0.26
intergenic	Dmac1(dist=223059),Ptprd(dist=439886)	chr4	75501351	75501351	A	C	19	5	0.26
intergenic	Skint5(dist=55349),Skint11(dist=108531)	chr4	114054852	114054853	CT	AC	27	7	0.26
intergenic	1700021L23Rik(dist=21301),1700057H15Rik(dist=95605)	chr4	124354021	124354021	G	A	27	7	0.26
intronic	Chn2	chr6	54183350	54183350	C	T	61	16	0.26
intronic	Crhr2	chr6	55125664	55125664	T	A	38	10	0.26
intronic	Gm21119	chr8	20032891	20032891	C	T	35	9	0.26
intergenic	Unc5d(dist=1309873),4933433F19Rik(dist=38886)	chr8	30529509	30529509	A	G	46	12	0.26
intergenic	Cyb5r4(dist=27018),Mrap2(dist=39514)	chr9	87104792	87104792	T	C	31	8	0.26
intergenic	Ott(dist=31013),Gm15127(dist=111145)	chrX	148552459	148552459	T	G	19	5	0.26
intergenic	Gm10439(dist=142300),Gm15127(dist=5558)	chrX	149778921	149778921	G	T	38	10	0.26
intronic	Eya1	chr1	14266129	14266129	G	T	16	4	0.25
intronic	Gulp1	chr1	44757658	44757658	A	G	32	8	0.25
intergenic	Wdr75(dist=47043),Slc40a1(dist=37389)	chr1	45870681	45870681	C	T	32	8	0.25
intergenic	C330004P14Rik(dist=54673),Gm20125(dist=1089356)	chr10	15861738	15861738	A	T	65	16	0.25
intergenic	Gm5784(dist=88308),1700030C10Rik(dist=1284079)	chr12	19520313	19520313	T	C	24	6	0.25
intergenic	Agmo(dist=93250),Dgkb(dist=204992)	chr12	37675182	37675182	T	G	48	12	0.25
intergenic	BB287469(dist=19536),Gm16381(dist=1628)	chr12	87642491	87642492	GG	AA	16	4	0.25
intergenic	Gm46993(dist=85398),Pramel51(dist=53364)	chr12	88122224	88122225	AA	CT	16	4	0.25
intergenic	Adam6a(dist=219982),Mir7094-1(dist=703011)	chr12	113766396	113766396	T	A	113	28	0.25
intergenic	Adam6a(dist=550506),Mir7094-1(dist=372487)	chr12	114096920	114096920	C	T	44	11	0.25
intergenic	Mir7094-2(dist=378566),Gm30948(dist=370391)	chr12	114892260	114892260	G	T	8	2	0.25
intergenic	Mir7094-2(dist=699677),Gm30948(dist=49280)	chr12	115213371	115213371	G	A	12	3	0.25
intergenic	Mir6388(dist=177366),Zfp386(dist=174564)	chr12	115873160	115873160	C	A	8	2	0.25
intergenic	2410141K09Rik(dist=172034),Uqcrb(dist=287424)	chr13	66613152	66613152	C	T	24	6	0.25
intronic	Lhfpl2	chr13	94074807	94074807	T	C	20	5	0.25
intronic	Gm3752	chr14	3999914	3999914	T	G	24	6	0.25
intergenic	Gm3173(dist=180995),Gm3264(dist=154019)	chr14	4701504	4701504	G	A	12	3	0.25
intergenic	NONE(dist=NONE),Gm33933(dist=52136)	chr14	6531827	6531827	C	G	8	2	0.25
intergenic	NONE(dist=NONE),Gm33933(dist=52134)	chr14	6531829	6531829	A	C	8	2	0.25
intronic	Gm10406	chr14	7025582	7025582	T	A	24	6	0.25
intergenic	Gm16525(dist=34126),Gm3739(dist=13870)	chr14	7278938	7278938	C	G	16	4	0.25
intergenic	Gm30214(dist=379866),Dad1(dist=816153)	chr14	53419332	53419332	T	C	16	4	0.25
intergenic	Slitrk1(dist=1683118),Slitrk6(dist=151221)	chr14	110597357	110597357	T	C	16	4	0.25
intergenic	Gm35496(dist=317264),Acot10(dist=1144621)	chr15	19520593	19520593	T	A	40	10	0.25
intergenic	Gm41279(dist=24261),Marchf11(dist=222349)	chr15	26086699	26086699	C	T	28	7	0.25
intergenic	Atpsckmt(dist=193167),Tas2r119(dist=366587)	chr15	31810702	31810702	C	T	44	11	0.25
intergenic	Gm33301(dist=32743),Gm16294(dist=310503)	chr15	40200819	40200819	T	C	44	11	0.25
intergenic	NONE(dist=NONE),Olfr161(dist=448560)	chr16	3143838	3143838	G	A	8	2	0.25
intronic	Robo2	chr16	74555542	74555542	G	C	16	4	0.25
intergenic	Vmn1r226(dist=33355),Vmn1r227(dist=13447)	chr17	20721759	20721759	C	T	20	5	0.25
UTR3	Runx2(NM_001145920:c.*2757C>T,NM_009820:c.*2757C>T,NM_001146038:c.*2757C>T,NM_001271631:c.*2757C>T,NM_001271627:c.*2757C>T,NM_001271630:c.*2757C>T)	chr17	44605148	44605148	G	A	40	10	0.25
intronic	Lrfn2	chr17	49001634	49001634	C	T	28	7	0.25
intergenic	Gm31908(dist=504523),Mex3c(dist=147091)	chr18	73425613	73425614	TA	-	12	3	0.25
intergenic	Gm31908(dist=504528),Mex3c(dist=147087)	chr18	73425618	73425618	-	GT	12	3	0.25
intergenic	Gm29998(dist=26305),Lipo4(dist=54368)	chr19	33444681	33444681	A	G	16	4	0.25
intergenic	Lrrc4c(dist=314149),NONE(dist=NONE)	chr2	97945813	97945813	A	T	64	16	0.25
intergenic	Platr27(dist=55369),Ctnnbl1(dist=84712)	chr2	157652689	157652689	C	T	16	4	0.25
intergenic	D3Ertd751e(dist=390179),NONE(dist=NONE)	chr3	42149120	42149120	C	T	24	6	0.25
intergenic	Spopfm2(dist=3652),Them4(dist=128287)	chr3	94181845	94181845	C	T	24	6	0.25
intronic	Ptprd	chr4	76782551	76782551	A	G	48	12	0.25
intergenic	Ube2u(dist=26023),Cachd1(dist=200511)	chr4	100576168	100576168	A	T	57	14	0.25
intergenic	Gm5591(dist=203486),Gm21276(dist=30727)	chr7	38731679	38731679	T	C	16	4	0.25
ncRNA_intronic	2610206C17Rik	chr7	84690224	84690224	C	G	53	13	0.25
intergenic	Olfr585(dist=4749),Olfr586(dist=18381)	chr7	103103448	103103448	A	C	20	5	0.25
intergenic	Gm15319(dist=6450),2610005L07Rik(dist=16130)	chr8	20369652	20369652	T	C	12	3	0.25
intergenic	Robo3(dist=9462),Msantd2(dist=46684)	chr9	37442637	37442637	C	T	8	2	0.25
intronic	Coro2b	chr9	62528245	62528245	A	G	16	4	0.25
intergenic	Elovl5(dist=48929),Gcm1(dist=18510)	chr9	78033448	78033448	T	C	55	14	0.25
intergenic	Gm2309(dist=362299),E330016L19Rik(dist=160535)	chrX	29561726	29561726	C	T	20	5	0.25
intronic	Eya1	chr1	14266133	14266134	GA	AG	17	4	0.24
intronic	Dnah7b	chr1	46317775	46317775	C	T	29	7	0.24
downstream	Sp110(dist=944)	chr1	85575955	85575955	G	T	33	8	0.24
intergenic	NONE(dist=NONE),Cdh20(dist=475402)	chr1	104293118	104293118	C	T	25	6	0.24
intergenic	NONE(dist=NONE),Cdh20(dist=475398)	chr1	104293122	104293122	C	T	25	6	0.24
intergenic	D830032E09Rik(dist=1305596),Cdh7(dist=726357)	chr1	109256543	109256543	T	A	21	5	0.24
intergenic	D830032E09Rik(dist=1437766),Cdh7(dist=594187)	chr1	109388713	109388713	A	G	41	10	0.24
intergenic	Gm32810(dist=920176),NONE(dist=NONE)	chr1	113337094	113337094	A	T	17	4	0.24
intronic	Ust	chr10	8452675	8452675	A	G	33	8	0.24
intronic	Reps1	chr10	18099622	18099622	-	ACACACACACAC	34	8	0.24
intergenic	Rspo3(dist=261633),Cenpw(dist=398509)	chr10	29797500	29797500	A	T	21	5	0.24
intergenic	Nedd1(dist=28443),Cfap54(dist=24748)	chr10	92750861	92750861	A	G	25	6	0.24
intronic	Asb3	chr11	31014766	31014766	C	G	33	8	0.24
intronic	Tanc2	chr11	105813992	105813992	C	G	29	7	0.24
intergenic	Gm16381(dist=1410),Gm21319(dist=122032)	chr12	87650393	87650393	A	G	51	12	0.24
intergenic	Mir8099-1(dist=1489508),Flrt2(dist=275254)	chr12	95416972	95416972	T	C	41	10	0.24
intergenic	Mir8099-1(dist=1490258),Flrt2(dist=274504)	chr12	95417722	95417722	A	G	51	12	0.24
intergenic	Tmem121(dist=271585),Adam6b(dist=28458)	chr12	113461107	113461107	G	T	45	11	0.24
intergenic	Gm7762(dist=83649),Gm19428(dist=113531)	chr13	65432243	65432243	C	T	17	4	0.24
intergenic	Gm7762(dist=157367),Gm19428(dist=39813)	chr13	65505961	65505961	C	T	21	5	0.24
ncRNA_intronic	Gm3772	chr13	70062542	70062542	C	T	29	7	0.24
intergenic	Plk2(dist=77408),Gm33045(dist=148994)	chr13	110478251	110478251	C	T	37	9	0.24
intergenic	Gm3667(dist=59457),Gm10406(dist=56727)	chr14	6949388	6949388	G	T	17	4	0.24
intronic	Gm5622	chr14	51579416	51579416	A	T	17	4	0.24
intronic	Adamts12	chr15	11080835	11080836	GC	CA	34	8	0.24
intergenic	Ccn3(dist=16295),Enpp2(dist=68845)	chr15	54770056	54770056	A	T	46	11	0.24
intronic	Prickle1	chr15	93535782	93535782	T	C	29	7	0.24
intergenic	Hira(dist=140866),Olfr164(dist=174620)	chr16	19111174	19111174	T	A	46	11	0.24
intronic	Vmn2r113	chr17	22954721	22954721	A	C	63	15	0.24
intergenic	Hnf4g(dist=246901),1110015O18Rik(dist=892007)	chr3	3906701	3906701	C	T	38	9	0.24
intergenic	Tdpoz2(dist=12492),Tdpoz1(dist=4155)	chr3	93665178	93665178	G	A	37	9	0.24
upstream	Mup19(dist=23)	chr4	61782247	61782247	C	T	17	4	0.24
intergenic	Gm32209(dist=92659),Tle1(dist=1352147)	chr4	70757798	70757798	T	C	34	8	0.24
intergenic	Gm32209(dist=409499),Tle1(dist=1035307)	chr4	71074638	71074638	A	G	54	13	0.24
intergenic	Gm32209(dist=653671),Tle1(dist=791135)	chr4	71318810	71318810	T	C	34	8	0.24
intergenic	Kdm4c(dist=534466),Dmac1(dist=337021)	chr4	74940330	74940330	T	C	37	9	0.24
intronic	Ptprd	chr4	78154211	78154211	T	C	38	9	0.24
intronic	Skint5	chr4	113668211	113668211	A	C	29	7	0.24
upstream	Gm9758(dist=587)	chr5	14915476	14915476	A	T	29	7	0.24
intergenic	Vmn1r114(dist=4743),Vmn1r115(dist=27169)	chr7	20816929	20816929	C	A	17	4	0.24
intergenic	Cebpg(dist=49462),Cebpa(dist=13264)	chr7	35106028	35106029	CA	TG	41	10	0.24
intergenic	Pop4(dist=53039),Gm28453(dist=54996)	chr7	38324387	38324387	C	T	29	7	0.24
ncRNA_intronic	Gm28453	chr7	38403032	38403032	A	T	34	8	0.24
intronic	Agbl1	chr7	76248569	76248569	G	T	17	4	0.24
intergenic	Myom2(dist=605558),Csmd1(dist=153568)	chr8	15738977	15738977	C	A	21	5	0.24
intergenic	Defa38(dist=1528),Defa30(dist=37072)	chr8	21097578	21097578	T	C	29	7	0.24
intergenic	Defa32(dist=18380),Defa37(dist=16994)	chr8	21548392	21548392	G	A	54	13	0.24
intergenic	Unc5d(dist=1078106),4933433F19Rik(dist=270653)	chr8	30297742	30297742	G	A	42	10	0.24
intronic	Sgcz	chr8	38655744	38655744	-	ATATATATATATATATATATATATATA	17	4	0.24
intronic	Wdr17	chr8	54709630	54709630	G	A	17	4	0.24
intergenic	Gm10635(dist=73942),Col12a1(dist=5743)	chr9	79593244	79593244	T	G	45	11	0.24
intergenic	Impg1(dist=660451),Htr1b(dist=502402)	chr9	81125889	81125889	C	G	42	10	0.24
intergenic	Ctag2(dist=393717),Slitrk2(dist=1206584)	chrX	65442734	65442734	G	A	50	12	0.24
intergenic	Gm6377(dist=85373),Gm7134(dist=1086935)	chrX	109285818	109285818	G	A	38	9	0.24
intergenic	Astx6(dist=284606),Cldn34c2(dist=78377)	chrX	123497909	123497909	C	T	33	8	0.24
intergenic	Gm15127(dist=172552),Luzp4(dist=6174)	chrX	148876401	148876402	CC	-	25	6	0.24
intergenic	Gm15127(dist=172554),Luzp4(dist=6173)	chrX	148876403	148876403	C	A	25	6	0.24
intergenic	Pth2r(dist=286817),Crygf(dist=250461)	chr1	65676061	65676061	G	C	60	14	0.23
intergenic	Dock10(dist=122229),Nyap2(dist=196168)	chr1	80880782	80880782	A	C	30	7	0.23
intergenic	Gm2619(dist=9696),Gm7592(dist=207740)	chr1	85337075	85337075	T	C	22	5	0.23
intronic	Cd244a	chr1	171570830	171570830	G	A	130	30	0.23
intronic	Kcnj10	chr1	172368511	172368511	G	T	30	7	0.23
downstream	Ifi211(dist=593)	chr1	173895748	173895748	T	G	13	3	0.23
intergenic	Cnksr3(dist=177071),Ulbp1(dist=55565)	chr10	7389308	7389308	C	T	48	11	0.23
intronic	Echdc1	chr10	29329829	29329829	T	G	47	11	0.23
intronic	Zfp729b	chr13	67602043	67602043	T	C	31	7	0.23
ncRNA_intronic	4930525G20Rik	chr13	67815993	67815993	C	-	26	6	0.23
intergenic	A830082K12Rik(dist=1835327),Arrdc3(dist=811531)	chr13	80071891	80071891	C	A	13	3	0.23
intronic	Nrg3	chr14	38594703	38594706	AGAG	-	47	11	0.23
intergenic	Gm30214(dist=342723),Dad1(dist=853296)	chr14	53382189	53382189	A	G	22	5	0.23
intergenic	Pcdh17(dist=212492),4930529K09Rik(dist=1496418)	chr14	84749552	84749552	A	T	22	5	0.23
intergenic	Slitrk5(dist=1576429),4930524C18Rik(dist=1572392)	chr14	113259573	113259573	A	T	22	5	0.23
intronic	Adamts12	chr15	11183822	11183822	C	T	40	9	0.23
intergenic	Cdh9(dist=1062013),4921515E04Rik(dist=158986)	chr15	17919151	17919151	T	C	30	7	0.23
intergenic	Atpsckmt(dist=437032),Tas2r119(dist=122722)	chr15	32054567	32054567	G	T	43	10	0.23
intronic	Rims2	chr15	39210997	39210997	T	A	47	11	0.23
intergenic	4930548G14Rik(dist=383031),Csmd3(dist=557749)	chr15	47022889	47022889	-	TTCA	26	6	0.23
intergenic	Csmd3(dist=849473),Trps1(dist=1013297)	chr15	49641462	49641462	G	A	48	11	0.23
intergenic	Mir125b-2(dist=540515),E330011O21Rik(dist=64005)	chr16	78186858	78186858	G	A	35	8	0.23
intergenic	1700066C05Rik(dist=618133),Ncam2(dist=582018)	chr16	80618679	80618679	G	A	22	5	0.23
intergenic	Vmn2r96(dist=304415),Vmn2r97(dist=11750)	chr17	18902572	18902572	G	A	31	7	0.23
intergenic	Zfp40(dist=29616),Vmn2r114(dist=68066)	chr17	23222868	23222868	T	C	35	8	0.23
intergenic	Adgrf2(dist=32880),Cd2ap(dist=17892)	chr17	42775059	42775059	C	T	22	5	0.23
intronic	Ppm1b	chr17	84972541	84972541	A	G	88	20	0.23
ncRNA_intronic	A330093E20Rik	chr18	46029237	46029237	A	G	13	3	0.23
intergenic	2700089I24Rik(dist=214552),Rab11fip2(dist=128941)	chr19	59773943	59773943	G	A	47	11	0.23
intergenic	Macrod2(dist=21533),Kif16b(dist=206762)	chr2	142411583	142411583	T	C	64	15	0.23
intergenic	Sgk2(dist=1539),Ift52(dist=1675)	chr2	163015678	163015678	T	C	35	8	0.23
intergenic	Snx16(dist=980644),Gm10745(dist=402455)	chr3	11420774	11420774	C	A	13	3	0.23
intergenic	1700018B24Rik(dist=729896),Pcdh18(dist=404297)	chr3	49338999	49338999	T	-	13	3	0.23
intronic	Lingo2	chr4	36863148	36863148	G	A	13	3	0.23
intronic	Lingo2	chr4	36863167	36863167	A	G	13	3	0.23
intergenic	Cyp4b1(dist=31612),Efcab14(dist=58437)	chr4	115679333	115679333	A	G	13	3	0.23
exonic	Rex2	chr4	147058963	147058963	T	G	22	5	0.23
intergenic	4930515G16Rik(dist=1425242),Rprl1(dist=335996)	chr6	68990941	68990941	A	C	62	14	0.23
intergenic	Vmn1r63(dist=30685),Vmn1r64(dist=47450)	chr7	5836130	5836130	T	C	13	3	0.23
intergenic	E130304I02Rik(dist=658387),Tshz3(dist=201657)	chr7	36496461	36496461	T	A	43	10	0.23
intergenic	1700010N08Rik(dist=307018),Gm5114(dist=239744)	chr7	39167550	39167550	T	G	13	3	0.23
intergenic	Agbl1(dist=530324),Ntrk3(dist=537092)	chr7	77655022	77655022	C	T	13	3	0.23
intronic	Haus8	chr8	71268595	71268595	G	A	73	17	0.23
intergenic	Unc13c(dist=79093),Wdr72(dist=62204)	chr9	74048130	74048130	C	A	26	6	0.23
intergenic	Lrch2(dist=312168),Gm15080(dist=126744)	chrX	147866249	147866249	A	C	26	6	0.23
intergenic	Luzp4(dist=42161),Gm15085(dist=122015)	chrX	148966300	148966300	A	T	13	3	0.23
intronic	Gm15127	chrX	149845643	149845643	A	G	13	3	0.23
intergenic	Pth2r(dist=138169),Crygf(dist=399109)	chr1	65527413	65527413	C	A	23	5	0.22
intergenic	Cps1(dist=390979),Erbb4(dist=409941)	chr1	67622246	67622246	G	A	18	4	0.22
intergenic	Slc16a14(dist=32657),A530032D15Rik(dist=120399)	chr1	84967740	84967740	A	T	18	4	0.22
intergenic	4930598F16Rik(dist=78054),1700063A18Rik(dist=196061)	chr1	95794572	95794598	TCTTCTTTCCTCCTCCTCCTCCTCCTC	-	18	4	0.22
intronic	Cntnap5b	chr1	100421576	100421576	G	C	27	6	0.22
intergenic	Epb41l5(dist=3562),Ptpn4(dist=5531)	chr1	119652562	119652562	A	C	63	14	0.22
intronic	Tmem163	chr1	127657648	127657651	CACA	-	37	8	0.22
intronic	Ifi205	chr1	174020306	174020306	A	C	41	9	0.22
intergenic	Stxbp5(dist=164960),Gm31904(dist=164733)	chr10	10066000	10066001	TT	-	63	14	0.22
intronic	Raet1a,Raet1b,Raet1c	chr10	22209783	22209783	G	A	18	4	0.22
intergenic	Gm29571(dist=37415),4930401C15Rik(dist=68556)	chr10	25710758	25710758	A	G	37	8	0.22
intergenic	Gm11682(dist=21518),Kcnj16(dist=400116)	chr11	110567917	110567917	C	A	55	12	0.22
intergenic	1700031P21Rik(dist=42470),Akap6(dist=54591)	chr12	52644792	52644792	C	T	41	9	0.22
intronic	Prl3d1	chr13	27099232	27099232	A	T	37	8	0.22
intergenic	Rasa1(dist=504250),Cox7c(dist=251062)	chr13	85793736	85793736	C	A	41	9	0.22
intergenic	4933406F09Rik(dist=34767),Gm3752(dist=8858)	chr14	7457452	7457452	T	A	18	4	0.22
exonic	Nr1d2	chr14	18215009	18215009	A	G	58	13	0.22
UTR5	Gm2237(NM_001374122:c.-10674T>G,NM_001374121:c.-10674T>G,NM_001374120:c.-9777T>G)	chr14	19580227	19580227	A	C	23	5	0.22
intronic	Gm5622	chr14	51579417	51579417	-	C	18	4	0.22
intergenic	Olfr1508(dist=9441),Olfr1507(dist=13033)	chr14	52476902	52476902	G	A	27	6	0.22
intronic	Adamts12	chr15	11080843	11080843	T	G	36	8	0.22
intergenic	Cdh18(dist=847535),Basp1(dist=1041324)	chr15	24321953	24321953	G	C	32	7	0.22
intergenic	Atpsckmt(dist=146078),Tas2r119(dist=413676)	chr15	31763613	31763613	G	T	41	9	0.22
intergenic	4930548G14Rik(dist=383028),Csmd3(dist=557752)	chr15	47022886	47022886	A	G	27	6	0.22
intergenic	Gm5092(dist=43376),Vmn1r234(dist=82103)	chr17	21146723	21146723	T	G	18	4	0.22
intergenic	4930578E11Rik(dist=136429),Pik3c3(dist=640020)	chr18	29632845	29632845	T	C	65	14	0.22
intergenic	Gm4221(dist=233904),Gramd3(dist=1088036)	chr18	55312304	55312304	T	C	18	4	0.22
intergenic	Dtd1(dist=18001),Scp2d1(dist=36918)	chr2	144786748	144786748	C	-	23	5	0.22
intronic	Prex1	chr2	166670364	166670364	G	A	27	6	0.22
intronic	Fat4	chr3	38896551	38896551	G	A	37	8	0.22
intergenic	1700018B24Rik(dist=370273),Pcdh18(dist=763920)	chr3	48979376	48979376	C	T	27	6	0.22
intergenic	Tdpoz5(dist=73029),Tdpoz9(dist=13637)	chr3	94034343	94034344	TT	-	9	2	0.22
intergenic	Tdpoz5(dist=73031),Tdpoz9(dist=13636)	chr3	94034345	94034345	T	A	9	2	0.22
intergenic	Mup15(dist=5891),Mup16(dist=69998)	chr4	61445595	61445595	-	AA	27	6	0.22
intergenic	Tlr4(dist=185849),Gm12911(dist=1280227)	chr4	67032430	67032430	A	G	41	9	0.22
intronic	Skint5	chr4	113904470	113904471	CT	TC	112	25	0.22
intronic	Kif1b	chr4	149198886	149198886	A	-	18	4	0.22
intronic	Kif1b	chr4	149198888	149198904	ATATATATATATATATA	-	18	4	0.22
intergenic	St8sia2(dist=69664),Slco3a1(dist=192072)	chr7	74083346	74083346	A	C	9	2	0.22
ncRNA_intronic	Gm4759	chr7	106426094	106426094	T	C	18	4	0.22
intergenic	2610005L07Rik(dist=128850),Gm21119(dist=61263)	chr8	20553664	20553664	C	A	18	4	0.22
intergenic	Unc5d(dist=791756),4933433F19Rik(dist=557003)	chr8	30011392	30011392	T	C	36	8	0.22
intergenic	Nxpe4(dist=36585),Gm8884(dist=17734)	chr9	48436610	48436610	T	C	9	2	0.22
intronic	Ulk4	chr9	121220171	121220171	C	G	32	7	0.22
intergenic	Gm2309(dist=362307),E330016L19Rik(dist=160527)	chrX	29561734	29561734	T	G	23	5	0.22
intergenic	Rbmx2(dist=70191),Fsip2l(dist=60556)	chrX	48780910	48780910	G	T	58	13	0.22
intergenic	Gm1140(dist=165909),4933436I01Rik(dist=47596)	chrX	67872259	67872268	AGAGAGAGAG	-	18	4	0.22
intergenic	C230029F24Rik(dist=269628),Tmeff2(dist=1317464)	chr1	49610059	49610059	A	T	14	3	0.21
intronic	Satb2	chr1	56875219	56875219	G	A	28	6	0.21
[truncated: 4,040 more rows]

## Sheet: Supplementary Data 6
Supplementary Data 6
[truncated: 32 more rows]

## Sheet: Supplementary Data 7
Supplementary Data 7
[truncated: 43 more rows]

## Sheet: Supplementary Data 8
Supplementary Data 8
[truncated: 61 more rows]

[truncated: 19 more sheets: Supplementary Data 9, Supplementary Data 10, Supplementary Data  11, Supplementary Data 12, Supplementary Data 13, Supplementary Data 14, Supplementary Data 15, Supplementary Data 16, Supplementary Data 17, Supplementary Data 18, Supplementary Data 19, Supplementary Data 20, Supplementary Data 21, Supplementary Data 22, Supplementary Data 23, Supplementary Data 24, Supplementary Data 25, Supplementary Data 26, Supplementary Data 27]
