# Supplementary material for: Uncovering minimal pathways in melanoma initiation
Source: Nat Commun. 2025 Jun 26;16:5369. doi: 10.1038/s41467-025-60742-0 (PMC12202705; doi:10.1038/s41467-025-60742-0)
Supplement: Supplementary file 6 — Source Data File [file 41467_2025_60742_MOESM6_ESM.xlsx]

## Sheet: Figure 1B
Fig 1B: tumor-free survival curves for BrafCA/+ and BrafCA/+; PtenΔ/+ mice. (F=female; M=male)
Gender	Weeks	Albino BrafCA/+	Black BrafCA/+	Albino BrafCA/+,PtenΔ/+	Black BrafCA/+,PtenΔ/+
M	84	0
M	84	0
F	84	0
M	84	0
F	84	0
F	84	0
F	84	0
M	84	0
F	84	0
M	84	0
M	84	0
F	50	1
F	45	1
M	43.5	1
F	81	1
F	48	1
M	22	1
M	27	1
F	34	1
F	31	1
F	12	1
M	23	1
F	33	1
M	55	1
M	55	1
M	25	1
M	37	1
M	53	1
F	42	1
M	24	1
F	29	1
F	29	1
F	29	1
F	84		0
M	84		0
F	84		0
F	84		0
M	84		0
F	84		0
F	84		0
M	84		0
F	84		0
F	84		0
M	10			1
F	10			1
F	8			1
M	10			1
M	17.5			1
F	28			1
M	11			1
F	52			1
M	60			1
F	58			1
F	52			1
M	22			1
F	35.5			1
M	9.5			1
M	9.5			1
F	8			1
F	10			1
M	10			1
M	8				1
M	8				1
M	10				1
F	7.5				1
M	28				1
F	12.5				1
F	12.5				1
F	12.5				1
F	12.5				1
M	32				1
M	12				1
M	12				1
M	12				1
F	52				1
M	21				1
M	21				1
M	21				1
F	27				1
M	28				1
M	16				1
M	14				1
F	14				1
M	12				1
M	11				1
M	12				1

## Sheet: Figure S1B
Fig S1B: tumor numbers of BrafCA/+ and BrafCA/+; PtenΔ/+ mice. Tumor numbers per group were compared using unpaired two-tailed t-test. (F=female; M=male)
Black BrafCA/+	Albino BrafCA/+	Black BrafCA/+; PtenΔ/+	Albino BrafCA/+; PtenΔ/+
0(F)	1(F)	3(M)	2(M)
0(M)	1(F)	3(F)	1(F)
0(F)	1(M)	3(F)	2(F)
0(F)	2(F)	2(F)	4(M)
0(M)	1(F)	3(F)	3(M)
0(F)	1(M)	2(M)	3(M)
0(F)	1(F)	2(M)	1(F)
0(M)	1(F)	2(M)	1(M)
0(F)	1(F)	3(M)	12(M)
0(F)	1(M)	2(F)	2(F)
	1(F)	1(M)	1(F)
	1(M)	2(M)	2(M)
	1(M)	2(M)	1(F)
	1(M)	1(F)	10(M)
	1(M)	3(F)	3(M)
	1(M)	16(M)	1(F)
	1(M)	6(M)	7(F)
	1(M)	4(M)	1(F)
	1(F)	4(F)
	1(F)	4(M)
	1(F)	5(M)
	1(F)	2(M)
	0(M)	2(M)
	0(M)	4(M)
	0(F)	2(M)
	0(F)
	0(M)
	0(M)
	0(F)
	0(F)
	0(F)
	0(F)
	0(M)

## Sheet: Figure 3F
Fig 3F: Tumor numbers in BrafCA/+,PtenΔ/+ Sox2Δ/Δ mice. Tumor numbers per group were compared using unpaired two-tailed t-test. (F=female; M=male)
BrafCA/+,PtenΔ/+ Sox2+/+	Sox2 BrafCA/+,PtenΔ/+ Sox2Δ/+	BrafCA/+,PtenΔ/+ Sox2Δ/Δ
6(F)	5(F)	1(F)
6(F)	1(F)	0(M)
2(M)	1(M)	0(M)
2(M)	1(M)	0(F)
5(M)	1(F)
	0(F)
	5(M)
	1(F)
	0(M)

## Sheet: Figure S7A
Figure 7A: Tumor growth curves for Braf^CA/+; Pten^Δ/+ tumor transplants were generated from tumor volume measurements (mm³). Tumor dimensions—length (L) and width (W)—were recorded using calipers, and volumes were calculated using the formula: Volume ≈ 0.5 × L × W²
Round 1 Tumor Volume (mm3)				Round 2 Tumor Volume (mm3)
Days post-transplant	NSG #1(Male)	NSG #2(Male)		Days post-transplant	NSG #1(Female)	NSG #2(Female)	NSG #3(Female)	NSG#5(Male)	NSG#6(Male)
7		24.1991		7	24.9158	29.5507	26.3785	22.8986	0
11	11.1646	27.0238		13	85.5405	44.5951	76.319	70.2525	0
13	16.2309			19	81.8176	201.518	101.238	125.543	243.562
15	9.65621	15.4514		25	261.882	1473.46	223.558	234.284	1374.94
19	9.85147	25.4016		30	362.07			512.112
22	7.82359	49.519		37	616.171			1008.8
28	12.9319	35.8639		42	946.781			1421.66
33	11.6252	36.8718
42	14.625	448.75
49	18.252	456.265
53	28.5763	596.321
56	51.3422	703.81
62	78.6392	697.506
69	255.981
75	148.33
81	311.044
88	491.633
95	686.889
